# Supplementary material for: Identification of Molecular Subtypes of Clear-Cell Renal Cell Carcinoma in Patient-Derived Xenografts Using Multi-Omics
Source: Cancers (Basel). 2025 Apr 18;17(8):1361. doi: 10.3390/cancers17081361 (PMC12026142; doi:10.3390/cancers17081361)
Supplement: Supplementary file 1 [file cancers-17-01361-s001.zip]

Archive with 1 entries (1 files):
- Supporting data file.xlsx
