# Supplementary material for: Identification of Molecular Subtypes of Clear-Cell Renal Cell Carcinoma in Patient-Derived Xenografts Using Multi-Omics
Source: Cancers (Basel). 2025 Apr 18;17(8):1361. doi: 10.3390/cancers17081361 (PMC12026142; doi:10.3390/cancers17081361)
Supplement: Supplementary file 1 [file cancers-17-01361-s001.zip › Supporting data file.xlsx]

## Sheet: supplemental table 1
ensembl	gene	Column1	PDX054-005 P5	PDX054-007 P5	PDX054-009 P5	PDX054-010 P5	PDX047-024 P3	PDX047-027 P3	PDX047-028 P3	PDX047-035 P3	PDX047-037 P3	PDX047-087 P3	PDX047-064 P4	PDX047-065 P4	PDX047-066 P4	PDX047-067 P4	PDX047-118 P4	XEN047-112 P2	XEN047-162 P2	XEN047-163 P2	XEN047-164 P2	XEN054-167 P2	XEN054-168 P2	XEN054-169 P2	XEN054-170 P2	XEN054-171 P2	XEN054-175 P2	PDX072-042 P4	PDX072-043 P4	PDX072-102 P4	PDX072-103 P4	PDX072-104 P4	PDX072-105 P4	PDX093-052 P3	PDX093-053 P3	PDX093-11221904 P3	PDX068-055 P6	PDX068-058 P6	PDX068-059 P6	PDX068-062 P6	PDX068-063 P6	PDX068-182 P6	XEN072-153 P2	XEN072-158 P2	XEN072-159 P2	XEN072-160 P2	XEN093-216 P2	XEN093-217 P2	XEN093-218 P2
ENSG00000171560.16	FGA	protein_coding	1.77395	1.2167	1.17779	0.40217	0.595925	0.0215301	0.323211	-0.886509	-0.143617	-0.281515	0.138015	-1.12029	-0.0908434	-0.548925	0.565234	-0.597167	0.910495	0.739249	-0.394692	0.851969	1.62963	1.5608	0.783547	0.532696	1.18924			-5.78569	-6.28211	-7.52495	-6.96543	-6.34599	-8.14631	-7.36588	-6.26422	-6.60492	-4.02458	-5.69177	-7.02635	-6.30228	-7.58074	-7.59922	-6.31308	-8.40892
ENSG00000171557.17	FGG	protein_coding	1.33009	0.538006	1.05731	0.242704	1.02822	0.206274	0.965509	-0.600733	0.452884	0.477114	1.09184	-0.103815	0.609447	0.45756	1.14054	0.649469	0.70386	0.559848	0.586908	0.538206	1.16064	0.972859	0.223872	0.442426	0.848121			-6.29185	-5.39726	-6.72856	-5.78413	-5.20399	-7.7242	-6.10451	-5.18306	-5.8674	-3.45851	-5.31507	-6.1137	-4.0282	-8.84023	-8.37512	-6.35405			-9.33684	-9.2658
ENSG00000171564.12	FGB	protein_coding	0.801685	0.135466	0.517147	-0.548852	1.27119	0.437326	1.21544	-0.427335	0.998746	0.951904	1.33738	0.125407	0.681994	0.576266	1.12691	0.500063	1.36275	0.917558	0.493259	0.0571821	0.843157	0.81609	0.107873	0.0380599	0.570916			-6.31028	-5.17986	-6.92861	-6.03007	-5.83354	-8.39554	-6.64368	-5.65059	-6.69051	-5.18338	-6.10005	-7.11692	-4.1261	-8.10157	-8.50526	-5.61373
ENSG00000157765.13	SLC34A2	protein_coding	0.757258	1.65118	2.3058	2.34892	-2.6067	-2.07737	-3.2721	-1.09382	-0.51807	-0.425378	-1.04452	-0.938369	-1.08862	-0.951093	-0.341324	-0.144931	-1.43978	-0.562488	-2.45662	0.871086	0.844144	0.596681	0.828871	1.43956	-0.0206292	-6.54744			-6.11175			-4.80564	-3.12206	-5.34198	-4.48144		-6.21363	-3.83807	-6.35656
ENSG00000286546.1	AL079338.1	#N/A	-0.123379	0.0860654	0.24731	-0.133338	0.707812	0.464047	0.510825	0.116678	0.856012	1.3055	0.817382	0.295028	0.450704	0.497064	0.42473	1.32789	0.20945	0.607006	-0.197331	0.210427	0.902109	0.800362	0.651227	0.0440621	0.890649	-5.34451	-6.38107	-6.53061	-4.16037	-5.52659		-4.44963	-7.15831	-4.25905	-6.59599	-5.82554	-6.72137	-4.9302	-6.87322		0.104942	0.1365	-0.308011	0.911859
ENSG00000163359.16	COL6A3	protein_coding	1.13242	1.82896	1.30952	1.83079	0.992207	0.451651	0.0819052	-0.377144	-0.469359	0.417533	0.95161	0.0329341	0.102973	0.315637	0.323196	0.650576	-0.106347	-0.414753	-0.490346	0.612665	0.190157	-0.438585	-0.0500619	0.50671	-0.391314	-7.00912	-7.58027	-7.10601	-6.53838	-8.05236	-5.00619	-0.335318	-1.04528	-0.565135	-1.60149	-3.53171	-1.73453	-2.94156	-3.28788	-0.371123		-6.82351	-5.18776	-7.03815	-2.96877	-2.84249	-2.59691
ENSG00000253553.7	AC090578.1	#N/A	-1.38005	-2.42398	-2.03936	-2.31336	1.43767	0.975063	0.923191	-0.0834989	1.0606	0.717057	1.59132	0.688303	0.735274	1.50086	1.80953	1.6176	0.522746	1.27063	0.369527	-2.55525	-2.13154	-2.25494	-3.16754	-1.46004	-2.32025		-4.95551	-5.0508	-4.58383	-4.72275	-4.0139				-5.20234			-3.48056	-5.42756	-3.35357			-4.53916	-5.07014
ENSG00000130635.16	COL5A1	protein_coding	0.797505	0.810581	1.17958	1.21285	-1.79108	-1.47063	-1.97608	-1.29783	-1.56943	-0.732516	-2.15192	-1.9383	-2.02645	-2.45648	-2.27944	-1.76539	-1.10296	-1.81333	-1.3312	1.5959	1.17192	1.32355	1.89172	2.04161	1.25946	-7.23179	-7.15342	-7.72075	-7.10992		-6.26037	-0.680422	-4.38029	-1.19508	-3.59969	-3.66881	-3.7116	-3.05489	-3.88303	-3.50815	-6.74875	-5.72589	-6.90966	-6.35412	-4.02568	-3.89893	-3.78606
ENSG00000131459.13	GFPT2	protein_coding	1.86847	1.33714	1.04769	1.28774	-0.0684622	-0.177446	-0.790148	-0.539041	-0.0203146	-0.35715	-1.62869	-0.82161	-0.663328	-0.551647	0.435495	-0.976302	0.216612	0.57655	0.846995	0.955288	0.462596	1.00079	1.11556	1.55154	1.00127	-5.95192	-6.58102	-5.01814	-2.67458	-1.78279	-4.87494	-1.91997	-4.02936	-2.79241	-3.72407	-3.59472	-3.86205	-2.98173	-3.61713	-3.94328	-5.60135		-5.93557		-3.59191	-3.7032	-3.60127
ENSG00000142173.16	COL6A2	protein_coding	1.12869	1.61429	0.857523	1.15677	-0.586334	-0.34814	-0.509677	-0.361	0.170179	-0.138393	-0.493869	-0.91469	-1.08268	-0.837313	0.0720263	-0.850526	-0.259441	-0.0787039	0.257373	0.948715	0.46497	0.607299	0.760511	0.71886	0.622008	-6.78652	-6.09056	-7.94544	-5.49897	-6.1542		1.40713	0.928092	1.19092	-5.18254	-3.91497	-4.07918	-4.63884	-3.81681	-5.51625	-6.41436	-6.18752	-5.6542	-7.19995	-0.615192	-0.524347	-0.448545
ENSG00000107317.13	PTGDS	protein_coding	-2.18822	-2.7686	-1.67196	-1.85414	0.676428	1.02738	0.954984	0.255838	0.819408	0.881954	1.30554	1.22704	0.9109	1.28951	1.62034	2.0697	-0.658465	0.73178	0.599877	-2.45897	-2.54766	-3.68554	-3.01945	-2.80404	-4.04783	-5.22268				-4.37902		-4.15508	-3.76879									-4.81826				-5.2896
ENSG00000163083.6	INHBB	protein_coding	0.668258	1.04932	0.348112	0.539674	0.752476	0.351693	0.556129	0.550226	1.26352	1.88573	0.73824	-0.048251	0.0871815	0.248815	0.680876	-0.643258	0.987457	0.322707	0.389854	0.468464	0.452091	0.661666	0.494876	0.302546	0.111075	-4.60942	-4.67245	-2.76091	-4.93733	-2.74097	-4.64843	-0.402453	-2.16326	-0.998572	-3.50476	-2.88823	-3.28011	-4.88565	-3.16907	-5.83934	-4.85104	-2.53163	-4.8048	-3.4246	-3.07901	-3.21736	-3.68105
ENSG00000182968.5	SOX1	protein_coding	0.27963	0.420629	0.179051	0.343033	1.27886	0.316864	1.18899	0.244976	1.18856	1.29389	1.02437	0.467642	0.452958	0.342616	1.00968	1.30722	0.96249	1.14041	1.0169	0.105207	-0.140405	0.140467	0.225905	-0.550539	0.478355				-4.16518					-4.26422		-2.28437	-3.60789			-2.8338
ENSG00000240241.5	AC108752.1	#N/A	-3.22656	-2.78264	-3.19883	-3.26192	0.681334	-0.280577	1.06565	0.890497	2.28529	2.0772	1.25688	0.473089	1.06026	0.151229	1.31825	0.437156	1.31167	1.14854	-1.2244	-3.13869	-4.09195				-2.2098	-4.02159	-5.13301			-3.86422
ENSG00000188060.7	RAB42	protein_coding	0.461699	0.817052	0.567274	0.522712	1.13925	0.560898	1.15928	0.236125	1.13891	1.30014	1.31731	-0.0369082	0.471857	0.498289	1.37443	0.674856	0.466277	0.889637	0.26049	-0.0422792	0.190794	0.444197	-0.1764	-0.327985	0.270481	-2.26189	-2.08338	-3.26256	-2.76728	-2.70154	-2.03363	-3.1603	-2.81697	-3.14926	-4.66735	-4.69624	-5.62898	-4.22196	-6.06376	-6.49268	-0.951857	-2.59177	-1.60596	-0.43176	-3.94414	-3.8597	-3.99906
ENSG00000253405.1	EVX1-AS	lncRNA	0.150562	-0.216655	-0.44166	-0.594669	0.669462	1.18403	0.458727	0.822831	1.76439	1.46592	0.697503	0.611917	0.504883	0.81902	1.12935	1.3946	-0.106425	1.11242	-0.0540385	0.623688	-0.557031	-0.302976	-0.952659	-1.35832	-2.13218		-3.32607																				-3.88577
ENSG00000103569.10	AQP9	protein_coding	-0.18108	-0.27128	-1.32079	-2.04143	1.94806	1.20106	1.46058	0.189418	1.16674	1.15809	0.942941	-0.276218	0.330684	0.322821	1.68871	0.636945	0.775435	1.76022	0.541773	-1.52118	-0.0267211	-0.714363	-0.535002	0.031777	-0.143328	-2.83306	-3.57471	-4.06215	-5.11123	-3.25148	-3.59495		-4.22876	-5.33816	-5.10199		-3.55634			-5.11213	-0.589998	-3.87294	-2.09843	-1.47344
ENSG00000174837.15	ADGRE1	protein_coding		-4.14264	-3.83794	-3.05755	1.37699	0.759933	1.81207	0.321027	1.51504	1.37124	1.54003	0.698518	0.983221	0.793137	1.70768	0.760121	0.818586	1.33058	0.0771504	-3.43879									-3.92382	-4.68034	-3.09518	-4.47765				-2.9678	-3.15635	-2.20527	-4.74606		-4.27441	-3.82091	-4.22952	-3.40899
ENSG00000141934.10	PLPP2	protein_coding	1.65229	1.53303	1.18028	1.44195	-0.0684071	-0.26985	0.0284632	-0.149942	0.236491	0.112141	-0.0276206	-0.506754	-0.254503	-0.404026	0.406057	-0.115727	-0.113999	0.00777173	-0.889734	1.04815	0.797339	1.07374	0.999574	0.923517	1.1552	-4.304	-5.8704	-4.28048	-5.48236	-4.61844		-3.57782	-3.34814	-4.63074	-1.41253	-0.731374	-1.14071	-1.51908	-2.02092	-1.756		-5.44668		-4.08484
ENSG00000073792.16	IGF2BP2	protein_coding	0.387426	0.301107	-0.0208484	0.138815	1.16706	0.315616	0.671908	0.304908	1.29459	1.26495	1.02406	0.612364	0.724856	0.689814	1.37399	1.0846	0.586207	1.18043	0.282996	-0.0792363	-0.0415558	0.296583	0.133332	0.103414	0.0369492		-4.5626	-2.25832		-1.87502		-1.71589	-5.64901	-2.21847	-3.93335	-2.8966	-2.73821	-1.82533	-3.15846		-4.07858	-2.71375	-4.90179	-3.7944
ENSG00000138944.8	SHISAL1	protein_coding	-0.90142	1.09461	0.449746	0.337136	1.46399	1.28781	1.51044	0.155603	0.520262	1.49583	0.0895078	-0.254911	-0.573987	-0.320272	0.534701	0.139024	0.91409	1.21943	0.985896	0.50169	-0.450644	-0.117252	0.10842	0.361368	-0.262929					-5.44591		0.6259	-2.12537	0.20218	-4.65175	-2.59814	-2.95577		-5.5051		-4.66411	-5.24234	-4.61785	-3.25479
ENSG00000214402.7	LCNL1	protein_coding	-1.29664	-2.63555	-1.25976	-1.02979	0.32554	0.42138	0.38636	0.392077	0.296916	1.08256	1.19101	1.14568	0.992294	0.499769	1.25443	1.99114	0.543044	0.704603	2.16022	-1.46184	-2.90906	-2.27548	-1.91887	-3.37433	-3.39521											-4.09619										-4.00751
ENSG00000160233.8	LRRC3	protein_coding	0.952813	1.48311	1.40083	1.1206	0.265827	-0.097196	0.289044	-0.314242	0.176917	0.241939	-0.213535	-0.253465	-0.546088	-0.649447	0.527283	-0.366351	-0.411772	-0.58304	-0.749357	1.29519	1.38862	1.42983	1.01122	1.34583	0.846102							-4.0293		-3.11097		-3.99825		-2.21401
ENSG00000183570.16	PCBP3	protein_coding	1.84079	2.02878	1.43724	1.52113	0.0233116	0.387291	-0.128367	-0.899688	-0.617163	-0.985135	-0.334138	-1.02958	-0.903934	-0.558457	-0.172555	-2.17853	0.141168	0.303554	-0.193669	0.660493	1.01166	1.02853	0.598423	0.803464	1.11331	-3.89721	-3.79335	-2.42117		-3.5322		-2.50566	-3.33675	-2.19754	-4.2675	-2.45667	-3.51058	-3.22479	-3.04471	-4.36731	-4.25902	-3.14221	-5.26298	-4.1321			-3.91448
ENSG00000101194.18	SLC17A9	protein_coding	1.18991	0.823151	0.414978	0.752455	0.279296	0.616176	0.393147	-0.247945	0.173027	0.348109	0.406002	0.227438	0.27916	0.29585	1.04149	0.776275	0.466184	0.898617	0.898325	-0.144627	0.378767	0.416126	0.485044	0.810627	0.0803139	-5.99488	-5.60779	-4.12025	-3.7684	-3.18468	-4.02244	-0.2351	0.519487	0.0151218	-4.58934	-4.31805	-6.32362		-5.81149		-4.83509	-3.42856	-4.27738		-0.207991	-0.41173	-0.479935
ENSG00000184363.10	PKP3	protein_coding	1.3177	1.5594	1.31009	1.47775	-0.309228	-0.388294	0.201008	-0.567677	0.0716565	-0.159585	-0.120075	-0.40621	-0.338758	-0.80734	0.101905	-0.202894	-0.228504	-0.0656829	-0.225972	1.25222	1.25101	1.39447	1.07357	0.802027	1.14298	-3.97274	-4.1348	-4.06687	-3.50413	-3.88198		-2.2479	-1.56291	-2.1526	-3.54883	-3.32593	-3.85127	-3.63408	-3.08292	-4.20435	-3.88475	-3.89429	-3.73873	-4.57143	-1.80814	-2.36323	-2.48911
ENSG00000178150.10	ZNF114	protein_coding	-4.42308		-2.07411	-2.25963	0.896433	0.695646	1.3406	0.373406	2.29059	1.07256	1.55246	0.763979	1.25177	0.729019	1.37376	-0.231575	0.963133	1.26044	0.172769	-2.39125	-3.29405	-1.88336	-2.55426	-2.64278	-3.34798							-4.08193	-5.24544	-3.58042		-3.68748	-4.26664				-4.54968		-3.46108
ENSG00000106038.13	EVX1	protein_coding	0.732298	0.654231	0.128834	0.0731773	0.450631	1.05585	0.385175	0.530161	1.13458	1.30832	0.466103	0.688967	0.441481	0.504055	1.05695	1.39596	-0.0104696	0.941401	0.210262	0.89142	0.0443671	0.286878	0.504485	-0.442587	-0.204504	-3.11897							-3.2404		-2.92534											-3.3274	-3.18067
ENSG00000253308.2	AC004080.1	#N/A	-0.524562	-0.518608	-0.643306	-0.984774	0.486204	1.06909	0.400671	0.952532	1.50353	1.45009	0.786062	0.981189	0.454148	0.553228	1.21759	1.33893	-0.0669004	1.4389	0.636645	-0.0885123	-0.824848	-1.31395	-1.44363	-1.14058	-1.38755					-3.32727			-4.24284										-2.85882
ENSG00000139269.3	INHBE	protein_coding	0.832599	0.679392	-0.282614	-0.168841	2.13711	0.7627	1.35988	-0.730615	0.349367	-0.397553	0.921769	-0.244956	-0.221822	-0.168105	1.22607	0.188827	-0.484305	1.26877	-0.231534	1.15068	0.574752	1.0178	0.218724	0.423324	1.21955	-1.89191	-2.228	-2.57586	-2.51054	0.3488	-2.63796	-3.74049	-4.02934	-3.36077	-4.12642		-5.21424	-4.2252	-5.33961	-3.00739	-2.08029	-3.23174	-2.64612		-5.44529	-2.68095	-3.20962
ENSG00000172889.16	EGFL7	protein_coding	-0.426447	-0.783687	-0.793269	-0.601136	1.19666	0.827055	1.67375	0.0190941	0.275338	0.527383	0.995661	0.100271	-0.00620589	0.0483193	1.33886	0.735516	1.08037	1.46459	1.49189	-0.0303588	0.414982	0.23991	0.0298251	0.111048	0.225434	-5.5651		-3.82591	-4.56969	-5.35713		-0.028527	-2.81289	-0.455631	-3.56687	-4.05979	-3.90425		-4.75087			-4.27673	-5.55933		-0.615899	-1.00452	-0.42677
ENSG00000043355.12	ZIC2	protein_coding	1.06567	0.925086	0.631804	0.0532025	0.541164	0.397038	0.77107	-0.0477318	0.611618	0.575339	0.734227	0.236035	0.498948	0.38219	0.84716	0.646223	0.893409	0.279017	1.04046	0.642576	0.782838	0.990347	0.765102	0.542546	0.501929	-2.89667	-3.22183	-4.1289	-2.88509	-1.97632		-1.99213	-3.40795	-2.21443	-3.70877	-2.75777	-2.51015	-2.0307	-3.86994	-1.38573	-2.62511	-4.25075	-2.48063	-3.56744			-3.97775
ENSG00000280587.1	LINC01348	lncRNA	1.93309	1.9884	1.01755	0.641563	0.113231	0.703362	0.0509672	-0.815172	-1.46664	-0.920301	-0.643477	-0.844412	-1.33763	-0.349153	0.115141	-1.08618	-0.475798	-0.197905	-1.52237	1.42578	1.76648	0.310931	0.570295	0.580973	1.07393	-2.88377	-2.35359	-4.50547	-2.93529	-2.57548	-2.54108	-4.63345	-3.39459	-4.86419	-3.07228	-2.25377	-4.77712	-1.80618	-2.73331	-3.6345	-4.04387	-4.62368	-3.51219			-4.10831	-3.70602
ENSG00000197766.8	CFD	protein_coding	1.48632	1.01782	1.09035	1.78769	0.181803	0.137544	0.469543	0.145915	1.10485	0.472532	0.757639	-0.559281	-0.401653	-0.0163922	1.98544	0.20003	0.311453	0.566145	0.0163109	0.215195	0.106113	-0.469567	-0.153932	0.45306	0.126023	-3.55387	-3.52123	-3.80893	-2.55002	-3.714	-3.9381	-1.55798	-2.80032	-2.13446	-2.58552	-0.792284	-3.39379	-2.42203	-2.82599	-1.9554	-3.65089	-3.94041	-2.75206	-2.95929		-4.91735	-5.15729
ENSG00000049323.16	LTBP1	protein_coding	1.25488	1.42977	0.25248	0.231805	0.141254	0.133921	0.0862028	-0.471497	-0.262433	0.0437612	0.0872269	-1.04923	-1.54219	-0.645183	0.108816	-2.233	0.546417	0.358823	-0.389463	1.28609	1.3594	1.40435	1.50292	1.34078	1.36328	-5.13473	-4.65254	-5.26695	-5.42168	-3.37456		-3.26555	-3.95202	-3.14234	-1.98738	-1.6621	-2.71972	-3.01974	-2.13983	-1.46834	-3.61268	-2.19159	-3.71343	-2.75858	-2.66783	-3.33792	-2.82995
ENSG00000084674.15	APOB	protein_coding	2.05329	1.5601	1.09418	0.672702	-5.5215	-5.88655	-5.29555	-4.76135						-7.2098	-6.54151		-3.96486	-4.07728	-7.22299	1.34633	1.72058	2.00574	0.772864	1.00075	2.17584		-4.87034			-4.73405		-2.6826	-4.66212	-3.30622			-6.69596		-6.84736		-7.08103		-7.02953	-5.82815	-4.6856	-5.7472	-5.89226
ENSG00000171798.18	KNDC1	protein_coding	-0.32792	-0.543579	-0.394149	-0.442986	0.616587	0.807794	0.3894	0.631	1.3815	1.6718	1.17091	1.0931	0.774912	0.710572	0.926746	1.24199	0.381725	0.603929	-0.00750097	-0.74688	-0.371298	-1.12012	-1.45434	-0.533375	-1.32991	-6.0626	-5.03916	-5.52604	-4.41019	-4.53677	-4.41376	-0.216746	-1.74931	-0.48711	-3.7739	-2.48985		-2.87976	-3.64174	-2.72143	-6.10992		-4.3489		-1.80745	-1.19351	-0.893928
ENSG00000174564.13	IL20RB	protein_coding	1.6296	1.291	1.38226	1.41751	1.0544	-0.120261	-0.0289876	-0.640082	0.0130122	0.0240828	0.607036	-0.176098	-0.245021	-0.116268	0.239183	0.213127	-0.485879	0.16019	-0.746026	0.729935	0.882035	0.794635	0.582469	1.41025	0.846723	-1.78426	-2.44286	-2.2189	-2.82194	-2.78064	-2.8842	-3.02059	-4.93162	-3.72489	-2.91206	-2.51043	-2.99139	-1.47749	-3.46514	-2.29565	-1.87083	-3.77972	-3.34618	-2.88461	-3.96426	-4.55671	-3.95347
ENSG00000106236.4	NPTX2	protein_coding	0.761173	1.10679	1.20537	1.20089	0.887845	0.0593925	0.319604	-0.180511	0.727134	0.723524	-0.28244	-0.789228	-0.420857	-0.275826	0.0375437	0.899445	0.0904162	0.162905	-0.312666	0.740832	0.37287	0.641645	0.25839	0.507334	0.102336	-7.1015	-6.79701	-6.1022	-4.87811	-6.60524	-5.82058	-0.539163	-6.65141	-1.10334	0.159915	0.421558	-0.00584987	-0.572211	0.628849	0.690598	-5.57624	-5.0872	-5.16975	-4.85849	-0.848808	-1.19289	-0.746925
ENSG00000080031.10	PTPRH	protein_coding	2.05101	1.03564	0.636779	-0.166872	-0.112166	0.881041	0.576455	-0.54665	0.0478195	-0.415136	0.583584	0.0376944	-0.0779687	-0.210682	0.520147	-0.190318	0.314283	0.809423	0.864272	1.36708	0.554171	0.808546	-0.0259866	-0.297972	1.51091				-2.85661			-2.81918	-2.66967		-3.01891	-1.14882	-2.91417		-3.15599	-3.44005	-3.15495		-3.49289		-2.29609	-4.24987	-3.747
ENSG00000177675.9	CD163L1	protein_coding	1.9066	1.58004	1.59336	1.60061	-1.11146	-0.347869	-0.487046	-0.665043	0.614866	-0.379521	0.545548	-1.04313	-0.377967	0.0547187	0.380774	-0.941981	-0.487922	-0.584611	0.700636	0.84787	0.920312	0.619616	0.318156	0.479074	1.53821											-2.55163	-2.7303		-4.10228
ENSG00000165757.9	JCAD	protein_coding	0.381885	1.13229	0.166157	0.573171	1.06719	0.114883	0.892115	0.415752	1.22811	1.77047	0.290511	0.4343	0.99386	0.353155	0.80199	0.30705	1.15675	1.12383	1.17435	-0.302087	-1.53646	-0.273013	-1.26404	-0.252655	-1.11773	-3.30689	-3.14632	-2.94805	-2.67389	-2.50855	-2.43009	-2.4171	-1.75292	-2.00582	-3.97601	-4.41513	-3.59715		-3.71538	-3.15222	-3.00329	-1.71434	-2.40927	-2.18378	-4.73384	-3.56146	-3.66984
ENSG00000132821.12	VSTM2L	protein_coding	2.29646	2.3868	1.05157	1.24832			-4.54086	-2.03732				-3.23934			-4.22058		-3.50007		-3.88321	1.17409	0.837618	1.92594	0.921283	0.0950524	1.35603		-4.86265		-4.49262			-2.83582	-3.57054	-2.98976	-3.86088	-3.728							-4.83496
ENSG00000105639.20	JAK3	protein_coding	0.932263	1.24844	1.2733	1.12951	0.208621	0.449939	0.137894	-0.333915	0.585906	0.369724	-0.147832	-0.0311268	-0.0525407	-0.00436131	0.613388	-0.364471	-0.257028	0.558908	-0.202639	1.02704	0.750485	0.755614	0.654797	1.11844	0.667488	-4.9191	-5.34167	-5.45165	-5.5913	-3.93392		0.396663	-0.355259	0.111669	-4.12786	-3.4694	-4.04465	-2.89316	-3.10777	-3.21788	-2.56765	-2.87619	-2.42812	-3.19164	-1.87472	-1.26186	-1.2623
ENSG00000176826.15	FKBP9P1	transcribed_unprocessed_pseudogene	0.60272	0.533584	0.681039	0.819386	0.494988	-0.138751	0.192351	0.140023	1.2781	1.23154	1.22946	0.249079	0.590452	0.473181	1.19462	1.34776	0.159567	0.150453	-0.463548	-0.0320643	0.354858	0.447157	-0.0715804	0.126901	0.104801	-4.96432	-5.03899	-4.43721	-3.84985	-5.28863	-4.75685	-2.63024	-3.16925	-3.02055	0.206791	0.242866	-1.00251	-1.01609	0.175168	-0.55001	-4.07623	-4.50398	-4.34904	-3.60865	-2.57127	-2.7585	-2.20984
ENSG00000142185.16	TRPM2	protein_coding	-3.02476	-2.15964	-1.97227	-3.80729	1.1881	1.44439	0.980056	0.54965	1.41822	1.66383	1.37627	1.20855	0.301584	0.738838	1.82226	1.12291	-0.265151	0.243187	-0.436115	-2.62462	-2.34024	-3.33565	-2.51081	-2.61672	-2.50228	-3.83549	-3.63184		-5.04745	-4.16551	-3.86752	-3.2588	-4.16089	-3.13512	-5.0385	-3.91816	-3.22822				-3.75333		-3.32131	-3.90738
ENSG00000152784.16	PRDM8	protein_coding	0.92951	0.819144	1.22452	0.591881	-0.278146	-0.899341	-0.41745	-0.773334	-0.746822	-0.117843	-1.82569	-1.68394	-1.16729	-2.2846	-2.74855	-2.47782	-0.800445	-1.56993	-2.22368	1.75177	1.84788	1.97469	1.62767	0.971341	1.65052							-3.09118	-4.2707		-4.51993	-2.94251	-2.69958	-2.70104	-3.68601				-4.87044
ENSG00000050730.16	TNIP3	protein_coding	1.13482	1.44837	1.66478	0.716105	-2.88177	-3.14988	-3.98622	-2.74979	-2.76914	-2.79017	-2.64825	-2.94432	-4.25659	-2.92857	-1.93564	-4.78364	-3.09486	-3.91318		1.5046	1.66786	1.96946	1.50975	1.20744	1.9991				-4.22959				-5.28642	-5.75126	-5.47014	-5.32793	-5.57367			-4.33193	-5.92041		-4.82106		-4.48511	-1.72503	-1.83873
ENSG00000153956.16	CACNA2D1	protein_coding	-2.11747	-1.23355	-1.66451	-1.81508	0.589338	-0.110461	0.374882	-0.189436	0.260181	0.910281	0.683173	0.0363406	0.205298	0.175359	0.271766	0.932273	0.538842	0.32015	0.0616406	-2.06791	-2.4316	-1.95226	-2.19148	-2.13714	-1.84511	-5.85342	-6.11374	-4.92149	-6.08883	-6.29013	-5.35231	-6.1397	-5.72134	-6.44289	1.53242	1.3859	0.771682	0.424246	1.25521	1.64404		-4.65709	-7.16571	-5.58697	-5.57879	-5.67325	-7.04321
ENSG00000091137.14	SLC26A4	protein_coding	-2.18665	-1.4193	-1.68297	-1.75064	1.50314	1.09872	1.17053	0.404426	1.22859	1.3669	1.16529	0.492087	0.93209	1.05215	1.17857	1.58907	0.877264	1.30737	0.884715	-2.38052	-3.37673	-2.47306	-2.4988	-2.87007	-2.58643	-3.67094	-3.78541			-3.79438		-3.26918	-3.78171		-4.68376	-3.30626	-3.76631	-2.53304	-3.3768		-3.37936		-3.50693	-3.9208		-3.09837	-3.96444
ENSG00000171561.4	OR2AT4	protein_coding			-1.78859		-0.514113	0.738362	0.296904	0.49054	-0.121294	1.09156	0.796643	1.7474	1.88508	1.18288	0.0798007	-0.238132	0.508629	0.189765	-1.14935	-2.19862	-1.39049	-1.36383	-0.5262	-1.58887	-1.4538		-4.03287														-2.97515		-3.31337
ENSG00000123685.9	BATF3	protein_coding	1.52326	0.885149	0.376917	1.61404	-0.748191	-0.913361	-0.6445	-1.15266	-1.43308	-1.58967	-0.923696	-0.80032	-1.2513	-1.14483	0.329402	-2.69502	-0.738578	-0.459698	-1.12403	1.23423	1.49257	1.62253	1.59635	1.1562	1.89001	-3.69011			-3.45244	-2.23597			-2.59315		-4.07614	-3.94201	-1.95366			-2.75871	-4.45081						-4.36256
ENSG00000117525.14	F3	protein_coding	1.79682	2.50362	2.08928	2.11123	-1.35606	-0.557985	-1.91638	-1.34091	-3.02126	-1.70515	-2.18213	-2.78097	-2.40823	-2.30787	-1.36516	-3.49194	-0.399976	-1.04641	-1.78557	0.516814	-0.299857	-0.48308	0.768459	0.76455	0.217804		-4.87576	-2.87103	-2.2155	-1.36901	-2.11242	-4.544	-4.36627	-4.77307		-4.47167		-4.32193	-5.07191	-5.7851	-2.82196	-3.62356	-2.56289	-2.93872	-5.02354	-4.33613	-6.81937
ENSG00000132205.11	EMILIN2	protein_coding	-0.367255	-0.125692	-0.520675	-0.519653	0.520337	-0.443829	1.25628	1.13417	1.61246	2.88437	-0.281418	-0.108041	-0.782658	-0.206335	0.499653	-3.78857	0.207141	0.377905	0.781005	-0.799092	-0.298323	-0.572197	-0.838218	-1.27384	-0.578357	-3.1154	-4.10589	-4.82922	-4.54681	-3.77747		-1.36991	-0.623201	-0.974177	-4.53622	-4.60314	-3.82229		-4.93709	-3.67616	-4.47995	-5.33814	-3.83547	-3.60433	-1.34822	-1.2625	-0.913415
ENSG00000280604.1	AJ239328.1	#N/A	1.42486	1.53817	1.4731	1.50988	-0.315517	1.11511	-0.162072	-0.755865	-1.4054	-1.77713	-0.385297	-0.130231	-0.445925	-0.453796	-0.480144		-0.332064	-0.267979	-0.734701	1.05861	0.92534	1.30307	1.26128	1.1169	1.03864															-2.34713			-3.5299
ENSG00000198074.10	AKR1B10	protein_coding	-4.9065	-3.60421	-4.0929	-4.55578	1.33638	0.0863747	0.712904	0.102592	1.09758	0.65488	2.41578	0.556394	0.0799535	0.814879	1.59939	2.65772	-0.448053	0.645196	0.408773	-4.27435	-4.30958	-4.55046	-5.1488	-5.74783	-3.53495	-3.66644	-3.58064	-4.42433	-3.88215	-4.15194	-3.45105	-3.75053	-3.45932	-4.33923	-6.15404	-5.02485	-5.12469		-7.06345	-6.05114	-2.4243	-4.32165	-3.66862	-3.4277	-5.48661	-5.95784
ENSG00000166736.11	HTR3A	protein_coding	0.170533	0.403534	-0.161781	-1.05484	0.626725	0.640431	0.738974	-0.0510463	1.29484	1.31001	1.66462	-0.0831789	-0.264259	1.20236	2.58486	1.04632	0.183191	1.03515	0.225264	-2.30776	-0.210171	-1.17402		-2.02896	-0.592595		-3.50422														-2.43031
ENSG00000261594.4	TPBGL	protein_coding	0.966722	0.972515	0.708997	0.390484	-0.281275	-0.852205	0.0522969	-0.316786	-0.527304	0.613877	-0.187649	-0.682611	-0.960381	-0.382791	0.884743	-0.28734	0.494457	-0.0817314	0.0361883	1.09305	1.67636	1.59435	1.58637	0.808065	1.44253	-3.36453	-2.71623		-2.69349	-2.43103				-4.24506	-3.15225	-2.40415	-2.9532		-4.32909	-1.70369	-1.41475	-3.0117	-1.62068	-3.37469
ENSG00000198719.9	DLL1	protein_coding	-2.99026	-1.45461	-2.20837	-2.18413	0.908797	1.32866	1.76458	0.0791254	0.322473	0.579303	0.760047	1.02878	-0.031065	0.294301	0.860281	1.25497	1.14067	1.98574	1.53384	-2.13119	-2.01124	0.726922	-0.902526	-1.86744	-1.94889	-3.74357		-3.62885		-4.62622	-2.36674	-2.26882	-4.24259	-2.81079	-3.04163	-2.13184	-2.79457		-3.17957	-2.721	-4.21987	-2.14671	-3.30679	-4.35389		-3.27465	-4.14069
ENSG00000060566.14	CREB3L3	protein_coding	2.30063	2.22792	1.54834	0.873029	-2.88368	-4.35059	-3.11207	-2.19402				-4.45972					-3.84901	-5.23405	-4.28055	1.59279	1.50414	0.80182	1.10871	0.634574	1.15804	-2.52656	-1.8036	-2.96035	-5.32523	-2.41889		-4.63444	-5.78903		-4.68967	-4.55198				-4.74412					-3.78545		-5.62802
ENSG00000234147.1	AL035446.1	#N/A		-0.386848	0.327839	0.810715	1.11819	-0.0723234	0.716402	0.0947616	1.43718	0.814863	0.955248	-0.0231342	0.77075	0.932318	1.23297	0.821649	1.51248	0.859398	1.01136	-0.322073	0.581381	0.278625	0.538709	0.249553	-0.268315												-2.55379		-2.63243							-2.2648	-2.76051
ENSG00000188522.15	FAM83G	protein_coding	0.734815	1.1287	0.630371	1.00341	0.631687	0.309625	0.164034	-0.398908	0.435167	0.292523	0.289416	0.202297	-0.195775	-0.215493	0.665969	0.116097	0.377841	0.650429	0.00866349	0.956876	0.795787	1.26999	0.838056	1.41362	1.04549	-1.58757	-1.58274		-3.54639	-3.63717		-4.06411	-1.56076	-2.52683	-2.18336	-1.80486	-1.617	-1.84456	-2.59313	-1.41869	-3.49143	-2.54917	-3.61884	-4.02824	-2.71105	-2.3906	-3.43426
ENSG00000104537.17	ANXA13	protein_coding	0.528848	-0.799804	-0.262913	-0.0449238	1.01134	0.342319	0.741505	0.553008	2.04461	1.67036	1.00605	0.713372	0.0285491	0.28613	-0.145326	1.55919	0.48125	0.0085352	-0.592093	0.438503	0.479238	-0.226509	-0.956003	-1.05944	0.706055	-4.16805	-4.89492		-4.52432	-4.65148		-4.44767	-1.48488	-2.54396	-1.10451	-0.53613	-1.54473	-2.69925	-1.0501	-0.530513	-4.91638			-4.37829	-2.20873	-2.40631	-2.0932
ENSG00000233215.6	LINC01687	lncRNA	-3.77431				1.37286	0.934449	1.1589	0.329233	1.08924	1.33492	1.26543	0.814995	1.39713	1.23632	0.625989	1.37353	0.748215	0.98818	0.312142							-3.71718	-4.46876								-2.34561	-1.48361	-0.359583	-1.32058	-2.97962	-0.716807			-4.42963
ENSG00000181085.15	MAPK15	protein_coding	-0.378386	-0.504115	0.335957	0.385694	0.616038	1.24991	1.20004	0.395293	0.0992014	0.600919	0.547189	0.861484	0.0995994	0.118962	0.700807	0.586393	1.09676	1.02739	1.17074	-0.133709	-0.55377	-0.556173	-0.16009	-0.411995	-1.07431	-4.58243	-2.99345	-3.67445	-3.28836	-2.98641		0.612104	-0.235797	0.358541	-3.14512	-4.76176	-4.99314	-2.41072	-4.45764	-3.08431	-5.32005		-4.22161	-4.76526	-0.442456	-1.60274	-0.624772
ENSG00000169169.15	CPT1C	protein_coding	1.70502	1.81484	2.10939	2.20238	-0.754294	-0.708578	0.0624011	0.260012	-1.23688	-0.990546	-0.177404	-0.712485	-1.09456	-1.613	-0.0673357	-0.597698	-0.637268	-0.612953	-0.452549	0.68846	0.496489	0.212672	0.062393	0.29775	0.769727	-3.40791				-3.26953		-3.01257	-2.19235					-2.63797			-3.52389	-3.05492	-3.47779	-3.0434
ENSG00000006047.13	YBX2	protein_coding		-3.44093			0.839993	0.715819	0.776289	0.531501	1.52882	1.15755	1.15346	0.880937	0.997446	1.04667	0.613373	1.31297	0.903485	0.815988	0.974794							-5.83275		-3.75444	-4.45262	-4.96881		-1.59379	-0.331518	-1.09755	-0.442538	-1.19566	-1.98626	-0.654548	-1.13186	-1.12754	-5.21496	-3.71497	-3.74134	-4.68257	-0.859999	-0.778701	-0.892023
ENSG00000124107.5	SLPI	protein_coding	1.08983	2.14691	2.20896	2.56985	-1.68359	-1.93141	-0.942334	-1.44519	-0.334622	-0.693087	-0.641677	-0.910361	-0.424498	-1.90128	0.871838	-1.41177	-0.45594	0.801744	-1.25111	-0.512971	0.0982476	-0.599665	-0.222256	-0.34045	-0.483322				-4.8815	-2.41458		-0.728169	-2.00919	-1.70137			-3.69729		-4.42926		-5.29121		-4.19281	-4.11236
ENSG00000257017.9	HP	protein_coding	0.721295	1.65707	2.06023	0.207997	-1.44676	-1.36539	-3.14062	-2.83191	-5.31715	-4.83412	-4.8035	-3.54981	-3.85792	-4.03722	-2.85343	-6.00341	-0.500807	0.78526	-2.58715	0.324468	2.60389	1.87512	0.873992	0.238737	1.25365	-5.61743	-5.63222		-5.24844	-2.4144			-5.03887						-4.80814		-2.91805		-4.57729			-3.89016
ENSG00000122133.17	PAEP	protein_coding	2.08482	1.74708	1.64516	1.72824	-3.98666	-3.22008	-3.3783	-3.8798	-4.91527	-5.59304	-4.67114	-4.75826	-5.14447	-5.22213	-3.75973	-5.592	-3.44444	-3.25304	-3.70646	1.08849	1.53379	0.587274	1.37149	1.38207	1.58393							-3.21974		-5.52098		-5.74373		-4.8622	-5.10551			-5.88512
ENSG00000026508.20	CD44	protein_coding	1.67004	1.67833	1.48075	1.78022	-0.801931	-1.47947	-1.25359	-0.908222	-0.369126	-0.574993	-1.1088	-1.84415	-1.58863	-1.52423	0.125435	-0.718429	-1.00801	-0.0702133	-0.296477	1.19961	0.920854	0.746345	1.11618	1.12069	0.893954	-4.5328	-5.93569	-5.67624	-4.76563	-4.20524	-4.97337	0.157737	-0.393462	-0.129378	-1.62437	-1.62977	-1.43192	-1.35038	-1.29809	-1.84225	-2.92853	-4.32812	-3.08004	-2.81543	-4.34085	-5.22401	-5.64161
ENSG00000263724.2	DLGAP1-AS3	lncRNA	-0.452943	-1.03701	-2.18374	-1.08291	0.722896	0.837726	0.720099	-0.0293308	1.30498	0.565128	0.815105	1.04211	0.885298	0.800898	0.66071	0.676459	-0.152009	1.19321	-1.6949	0.546738	1.58498	0.611878	0.599337	0.294538	0.437063	-3.11772	-3.26952		-2.92799	-2.98899			-1.90572								-2.18842
ENSG00000131094.4	C1QL1	protein_coding	0.834585	2.15505	1.257	1.25424	-0.796584	-1.49318	-0.530639	-0.610928	0.23698	-0.236001	-0.877258	-1.45818	-1.68865	-1.71997	-0.258925	-1.39185	-0.287896	-0.438631	-0.542945	0.68506	1.23999	0.658312	0.951894	1.32467	0.565625	-6.27032	-5.86813	-4.3905	-4.71502	-5.65309	-5.13779	0.39468	-0.0443884	0.0961699	-3.11084	-1.95685	-3.02892	-2.58723	-3.42603	-2.19517	-4.44584	-5.44807	-4.2717	-5.34431	-0.085422	0.0939493	-0.272276
ENSG00000281162.2	LINC01127	lncRNA	1.16514	1.67091	1.66343	1.11929	-2.05731	-2.41537	-2.65291	-2.54029	-2.20785	-2.8765	-2.24297	-2.32622	-1.55508	-2.89794	-0.998299	-3.64912	-2.27226	-1.02735	-2.33148	1.52059	1.45831	1.9871	1.44288	1.16489	1.4688	-4.04918	-3.8405	-5.64267	-6.40538	-4.00161	-3.17638	-0.385464	-4.21016	-1.00271	-4.93821	-5.26202	-4.09048		-3.43965	-5.70378	-4.24449	-3.22144	-3.77402	-3.23775	-3.12306	-3.1564	-2.9622
ENSG00000109113.20	RAB34	protein_coding	0.336936	0.227438	0.228008	0.0263464	0.564903	0.107539	0.774924	-0.0703119	0.702128	0.705678	0.575056	-0.279793	-0.0538118	-0.198601	0.732329	0.460638	0.611579	0.738044	0.796239	0.105439	0.331585	0.062904	0.0725249	0.101933	0.443646		-4.85037	-3.78398	-5.10879	-4.61521		0.87818	0.900819	0.712455	-4.33515	-3.58086	-3.45743	-3.06465	-3.58741	-3.99866	-5.52183	-5.4459	-3.88261		0.516466	0.673075	0.710282
ENSG00000129988.6	LBP	protein_coding	1.76785	1.92694	1.89506	1.88296	-1.38775	-1.45684	-1.52478	-2.79108	-2.96332	-3.9055	-1.37627	-2.2967	-2.32671	-2.03583	-0.47096	-2.36681	-2.62106	-1.32687	-1.35963	0.854177	1.88062	0.642901	0.732039	0.734431	1.26035	-2.65429	-2.73278	-2.55311	-2.14601	-1.59883	-2.1879	-1.64534	-6.49798	-2.14811	-4.72514	-5.41187	-5.45645		-6.05289	-5.52038	-0.925098	-3.0129	-2.40929	-1.72768		-5.98037	-7.78536
ENSG00000104313.20	EYA1	protein_coding	-0.892942	-0.851724	-0.681456	-0.601113	1.4694	0.662015	1.16291	0.242244	1.19677	1.45502	1.35146	0.503665	0.832405	0.695507	0.890141	1.3211	1.15315	1.11824	0.748451	-0.796572	-1.41738	-0.938374	-0.979912	-1.37454	-1.355		-5.26227	-5.36924	-3.8927		-4.28183	-4.44042			-0.565918	-0.794475	-0.690598	-1.26938	-0.706332	-0.211883			-5.90444		-2.62221	-2.89127	-3.00724
ENSG00000159450.12	TCHH	protein_coding	-0.321866	-0.0738132	0.0307235	-0.377155	0.697103	1.49395	0.871415	-0.0144143	1.02617	-0.366708	0.861837	0.464969	1.11542	1.24528	0.754613	-0.0322298	0.36419	1.26683	1.97044	-1.22231	-0.685321	-2.61963	-0.554124	-0.505936	-1.98903	-2.35698	-4.19695				-2.23028		-1.89973	-3.89544	-3.21008			-1.38026	-3.35264	-1.57538	-4.19703		-2.43892				-3.46835
ENSG00000100628.12	ASB2	protein_coding			-4.10733	-3.94267	-0.360072	-0.876869	0.0367124	0.758137	1.72541	1.85908	1.84464	0.682897	1.04515	1.04291	1.80589	1.75664	-0.809765	0.284124	0.495708		-3.50576			-2.74333		-4.47539			-3.1926			-2.72542	-2.27158	-3.58528	-2.93261	-1.68453	-3.25612		-3.3368	-2.44401		-4.09215	-3.84839	-4.04026		-3.33274	-1.80203
ENSG00000023839.12	ABCC2	protein_coding	0.50354	0.241872	0.119605	0.240223	1.25223	0.616431	0.812091	-0.0152562	0.384258	0.685187	0.990148	0.0777225	0.581913	0.445726	0.760725	1.08503	0.914993	1.13863	-0.0371173	0.513224	0.0454428	0.838237	0.21026	-0.518181	1.01954	-0.59957	-0.162625	-3.14299	-3.13305	-2.43534	-2.66586	-0.774784	-2.56928	-1.23644	-3.46655	-3.28283	-2.94496	-3.26859	-4.43334	-2.60942	-3.6834	-4.09525	-4.07817	-3.48093	-0.665581	-0.644563	-0.527886
ENSG00000100599.16	RIN3	protein_coding	0.00442884	0.278958	0.376063	-0.0794987	0.643649	0.332065	1.06346	-0.0115778	1.1757	0.869384	0.323499	0.00234737	-0.242353	-0.123919	0.223726	0.32476	0.778861	0.669348	0.811392	0.529575	0.751281	0.68864	0.413749	0.0959818	0.63071	-5.43006	-5.45512	-2.69534	-4.44629		-2.7705	-1.70984	-3.21453	-2.66779	0.445513	0.426859	0.415791	0.108813	0.675472	0.0944038	-3.50713	-3.17692	-4.11871	-4.93177		-4.01997	-4.72478
ENSG00000130675.15	MNX1	protein_coding	0.960565	0.902145	0.762726	0.932698	0.595329	0.344117	0.9372	0.0222373	0.688872	0.600362	0.626709	0.34586	0.350709	0.176322	0.0506985	0.882201	1.08184	1.14897	1.06538	0.716299	0.475005	0.319326	0.400894	-0.798007	0.401333		-3.57246	-3.43684		-2.8645	-2.98206	-1.90349	-1.79923	-1.78591	-1.2235	-1.08928	-2.22123	-1.07689	-1.47218	-2.32643	-5.08414	-3.0866	-5.03567	-2.77068	-1.5939	-1.58382	-0.966756
ENSG00000185885.16	IFITM1	protein_coding	0.653025	1.83255	1.29579	1.1296	0.602148	-0.0644081	0.974989	-0.646228	0.712285	-0.669997	1.55683	0.591862	0.620079	0.300296	1.1898	-0.409864	-0.0131213	0.864351	0.982761	-0.662974	-0.861943	-0.709985	-1.05861	-0.15473	-0.768304	-3.84185	-4.1152	-5.05627	-2.96838	-3.20901	-2.64176	-1.63227	-1.72971	-1.84483	-0.503337	-1.41289	-0.430221	-0.714434	-0.561702	-2.16526	-3.27224	-5.16915	-3.14966	-4.45009			-4.23588
ENSG00000174450.12	GOLGA6L2	protein_coding	1.95414	1.1032	1.42044	1.45786	-0.835475	-0.126813	-0.22998	-0.708308	-0.72674	-1.02735	0.0729508	0.247373	0.318727	0.210487	0.0803973	-0.148309	-0.254766	0.0594689	0.664789	1.03929	1.13609	0.581788	1.07272	0.969524	-0.0148286								-3.38306		-2.43885			-2.01152
ENSG00000153885.14	KCTD15	protein_coding	-0.168262	-0.999506	0.213214	-0.615025	1.48158	0.654089	0.876719	0.141624	0.986296	0.915084	0.726149	0.559344	0.540062	0.546559	0.566756	1.10314	0.503693	1.01187	0.960102	0.611703	0.188273	0.217745	0.207363	-0.000552431	-0.00194296	-2.90344	-3.18007		-3.22587	-1.18729	-3.73006	-2.26343	-5.72298	-3.09996	-0.527293	-0.350059	-0.335751	-0.441858	-0.71583	-0.236218	-1.66986	-3.24731	-2.65648	-2.28818	-3.65327	-5.67325	-5.18488
ENSG00000183715.13	OPCML	protein_coding		-2.86651			2.0639	1.84916	2.0692	0.442626	1.18547	1.80483	-1.34403	-0.969382	-0.0628171	-0.755171	-0.429482	-1.98594	1.90418	1.66557	0.559808							-1.87068	-3.19488					-2.64194	-3.5513	-2.26399	-3.84691	-1.74652	-2.1353			-2.14378	-2.88473	-3.73844	-2.06702	-1.93189
ENSG00000006118.15	TMEM132A	protein_coding	0.922106	1.74499	1.47168	1.74947	0.275355	-0.0681007	0.348704	-0.382993	0.174626	0.256296	0.248423	-0.111223	-0.480582	-0.501579	0.617458	-0.179024	-0.126085	0.506513	-0.0926301	0.693526	0.584541	0.232541	0.575588	0.696574	0.220666	-1.03966	-1.71771	-4.14756	-2.91866	-1.07256	-2.55062	0.1587	0.0188169	-0.112973	-4.29417	-3.42709	-4.32053		-5.19049	-3.83799	-1.76929	-2.96092	-2.86057	-3.09605	-2.30876	-3.76886	-2.5875
ENSG00000188373.5	C10orf99	#N/A	0.694631	1.47822	1.25154	1.44152	-0.22269	-0.636924	0.206284	-0.19216	0.0228554	0.614881	-0.364494	-1.10239	-0.437319	-2.03966	0.679357	-1.01103	-0.0701597	0.154556	-2.07406	0.606651	0.23954	1.46962	1.52939	-0.306316	2.23977	-2.87434	-2.0194	-3.32654	-3.1251	-1.93887	-2.00377										-2.988	-3.84999		-2.80496
ENSG00000164932.13	CTHRC1	protein_coding	0.227525	0.810795	0.753372	0.562864	0.965524	0.382448	0.865968	0.32319	1.283	1.29025	0.635906	-0.350208	0.409934	0.243412	1.43209	0.211453	0.522189	1.30757	0.726654	0.155586	0.36209	-0.234808	0.23053	0.256175	-0.0380536	-0.605119	-1.22145	-2.48689	-2.10911	-2.28957	-1.63984	-1.32745	-0.592866	-1.115	-4.53089	-4.81854	-3.29165	-3.1387	-3.7783		-1.55377	-2.33748	-1.62412	-2.20025	-3.93885	-2.84804	-2.96356
ENSG00000198959.12	TGM2	protein_coding	1.56298	1.72008	1.65691	1.20225	-3.17326	-2.47814	-3.12206	-2.32111	-2.82333	-2.66066	-3.07561	-3.80957	-3.85306	-3.19838	-2.59439	-3.40816	-2.89287	-2.7307	-2.72693	1.18789	1.85779	1.45048	1.57718	1.52043	1.14475	-2.51464	-2.6132	-3.64123	-2.78581	-1.11425	-3.58195	-3.24984	-4.63965	-3.89209	-6.47797	-4.75134	-7.24319	-5.488	-6.47532	-7.2249	-1.65376	-3.37555	-2.25789	-2.09431	-7.5487
ENSG00000123838.11	C4BPA	protein_coding	-2.96817	-2.22138	-2.2471	-2.83667	1.21438	0.244465	0.8306	0.194127	1.99103	1.94633	1.1118	0.226634	0.540565	0.973279	0.794027	1.70926	1.18892	1.21308	0.763905	-3.62671	-3.46926	-4.32312	-4.89798	-4.88648	-4.58449	-4.79252	-6.0026	-6.13773	-3.91877	-6.43869	-4.04046	-3.0037	-5.70911	-4.06755	-0.434686	-1.2783	-0.121355	-1.08625	-0.015817	-1.80813	-6.04618	-6.24015	-4.02503			-5.1935	-4.90101
ENSG00000272479.1	AC010857.1	#N/A					0.923695	0.989519	1.2048	0.351477	1.54304	1.20511	1.39592	1.16037	0.753012	1.04334	0.736979	1.95417	0.0207624	0.679729	0.303715			-2.63869				-1.94634	-1.3386	-2.01178	-1.97772	-3.68712		-2.7668	-1.95056	-2.20627	-2.14404	-1.49709	-3.66318		-2.72764	-1.54102	-1.65543	-1.77856	-2.04189	-2.82152		-1.99848	-1.84094
ENSG00000120708.17	TGFBI	protein_coding	1.22655	1.0459	1.32729	1.4259	-0.182471	-0.441084	-0.361504	-1.16558	-0.81237	-0.87823	-1.00789	-1.66661	-1.6835	-1.65577	-0.297703	-1.78904	-0.899772	-0.635126	-0.529021	1.22938	1.21815	1.63351	1.35613	1.74061	1.00834	-4.05874	-4.54844	-5.62555	-5.70071	-4.40819	-5.14339	-0.601117	-1.27987	-0.950226	-1.45676	-1.22298	-1.5016	-1.99071	-1.5611	-1.2426	-2.764	-4.19243	-2.95703	-2.8965	-3.47039	-3.40758	-3.60567
ENSG00000198753.12	PLXNB3	protein_coding	0.674737	1.53686	1.38375	1.37826	-0.882979	0.0232786	-0.498094	-1.04308	-1.18691	-0.974626	-0.539149	-0.88196	-1.276	-0.747372	0.649668	-0.667852	-1.18776	-0.42656	-0.498388	1.47419	1.45545	1.27536	1.52991	1.26576	0.961486	-2.56279	-2.95295	-3.97877	-4.46566	-1.87589	-3.41462	-2.03115	-3.3557	-2.29771	-1.98408	-2.27295	-3.35137	-2.28573	-2.1774	-3.36065	-2.41553	-1.91296	-2.03257	-2.26877	-2.99465	-3.14199	-4.27419
ENSG00000167476.10	JSRP1	protein_coding	-2.47428	-2.49501	-3.14078	-2.88591	0.675978	0.444127	1.32938	0.209665	1.42467	0.972452	1.30451	0.812502	0.843238	0.535419	1.37939	1.54088	1.506	1.97641	0.893146	-2.75843	-3.17711			-2.57757	-3.33575	-5.35542		-2.96348	-3.01601	-2.98823	-3.08845	-3.3902	-3.33345	-3.56902	-2.44137	-2.49299	-3.82284	-1.43547	-2.61307	-2.53438		-3.42265	-4.04611	-3.60484	-4.26006	-2.0771	-3.64508
ENSG00000173432.12	SAA1	protein_coding	2.1237	1.67697	1.18078	0.12528	-0.773514	-0.506681	0.0458307	-0.959481	-0.996294	-0.723165	-1.9324	-1.79373	-1.17317	-2.23955	0.127664	-1.82649	0.475383	0.841504	0.353292	0.623716	1.46679	1.31357	0.961788	-0.247049	1.58962	-1.95891	-1.8315	-2.65546	-1.23334	0.351486	-2.4332	-3.12564	-0.889274	-2.13064							-2.01344	-5.15622	-4.44014	-3.36868		-6.12805	-6.64746
ENSG00000228594.4	FNDC10	protein_coding	1.13932	1.45658	1.24495	0.925968	0.805577	0.312284	1.26308	-1.68665						-3.20601			1.64563	1.68124	0.791956	0.786465	1.12791	1.44911	1.01498	0.485719	1.02417	-2.84636		-3.41798				-0.635597	-3.35639	-0.744426				-1.47739	-3.83241						-2.03345	-1.88595	-1.81449
ENSG00000179455.10	MKRN3	protein_coding	0.297357	0.000291239	0.293738	0.221107	0.685536	0.889163	0.664782	0.00677314	0.124902	0.896663	1.03234	0.814029	0.760137	0.859134	1.25753	1.24456	0.393268	0.809525	0.798077	0.524622	0.335307	0.335342	0.594743	0.135588	-0.0347317				-2.60723				-3.56543		-1.98413			-2.15251	-1.3248
ENSG00000253304.2	TMEM200B	protein_coding	0.963097	1.31219	1.11149	1.08966	-0.115378	-0.229045	0.255252	-0.351202	-0.118907	0.205063	-0.246414	-0.980734	-0.998085	-1.26592	-0.711509	-0.665738	-0.0647064	0.00548765	-0.0100472	1.24177	1.19865	1.48008	0.852425	0.873026	1.24531	-3.97973	-3.53625	-3.29834	-3.19214	-4.03653		-0.0263456	0.423864	-0.137954	-5.17178	-3.59059	-4.63904			-4.61628	-2.79671		-5.5566		-0.533919	-0.0275011	-0.142294
ENSG00000136231.14	IGF2BP3	protein_coding	-0.0114667	0.173383	0.386965	-0.111094	0.983742	0.644461	1.06044	0.207265	0.721316	1.35573	0.941102	0.223733	0.622825	0.47484	0.958457	-0.648403	0.844637	1.20095	0.921049	-0.0922759	0.0548465	0.285369	-0.356441	-0.625751	0.482271	-5.10759	-2.93748	-3.04294	-3.01435		-1.89696	0.331434	-0.607036	0.181784	-3.15098	-4.62932	-4.85734	-3.93588	-4.31946	-2.96541	-1.37695	-1.51505	-0.650248	-0.333931	-1.34006	-2.84774	-3.27001
ENSG00000044524.11	EPHA3	protein_coding				-4.85923	1.54014	0.694008	1.27634	0.31751	1.00594	1.50586	1.31175	0.435744	0.806154	0.875866	0.753323	1.61665	1.00222	1.332	0.731401						-4.91617	-4.40352			-5.1127			-5.084	-4.89444		0.0476977	-0.183693	-0.472048		-0.575025	0.283027				-4.97019
ENSG00000004848.8	ARX	protein_coding	-2.00046	-2.52684	-2.19744	-1.86999	2.33479	1.35505	1.90779	0.542244	1.33649	1.21272	0.622269	0.384836	0.0760905	0.156091	-0.446196	1.62905	0.804204	1.19832	0.548989	-2.06459	-2.41162	-3.17506	-2.99421	-2.75383	-2.17766	-3.91024	-4.21892	-3.89415	-2.868	-2.72114		-0.238568	-4.23473	-0.867816	-3.35203	-3.36274	-5.20406	-3.40225	-3.64691	-3.45017	-2.95467	-2.01355	-3.95305	-2.34429		-5.52598
ENSG00000102359.8	SRPX2	protein_coding	1.63587	1.44389	0.699677	0.545881	0.95201	0.482722	1.00397	-0.633467	-0.171667	0.177842	-0.281915	-1.36869	-1.83856	-1.12179	0.243679	-1.29354	0.352235	0.671727	0.0558094	1.38224	0.475876	0.61806	0.855237	0.269374	1.33071	-3.75569	-3.53736	-4.45102	-4.28223		-4.07249	0.711583	-0.56793	0.376401	-3.51238	-3.68617	-2.07803	-2.38471	-3.16319		-4.16703	-3.26278	-3.14352	-2.36569	-1.57178	-1.57891	-1.31126
ENSG00000089327.15	FXYD5	protein_coding	1.43418	1.92576	1.46284	1.70656	-0.321978	-0.427921	-0.136063	-1.72596	-1.87697	-2.72129	-1.13622	-1.91686	-2.66312	-1.88035	0.506243	-1.96642	0.384527	0.555243	-0.159599	0.846066	0.967432	0.955174	1.15092	1.0934	0.705828		-5.77371	-5.23614		-3.06732	-4.16984	0.266015	-0.830051	-0.21712	-4.12621	-1.8446	-3.36655	-2.58906	-3.35853	-3.91969	-2.96458	-4.6953	-3.78831		-1.65927	-2.94318	-2.02595
ENSG00000166183.16	ASPG	protein_coding	-1.11651	-2.91064	-0.360233	-1.93063	1.02849	1.73991	1.27031	0.462455	0.848586	0.993281	0.475772	0.77723	0.295209	0.349359	0.0905808	1.3846	1.08743	1.14445	1.13502	-2.02728	-0.918364	-1.26425	-1.52106	-2.07646	-1.26896		-5.09976	-4.14451		-4.87029		0.134755	-1.03736	-0.286449	-3.46735	-5.20188	-4.81394	-2.96289	-4.26818	-4.76942					-1.22155	-0.936665	-0.875207
ENSG00000196724.13	ZNF418	protein_coding		-3.73705			0.890972	1.16827	0.934356	0.143189	0.948185	0.618426	0.78146	0.981358	1.12243	1.19754	0.505756	0.723937	0.909039	1.22337	0.9071								-3.21085		-4.1268	-3.20671		-1.76175	-0.477458	-1.67907	-3.49673	-3.98767	-3.56895	-1.76729	-3.64999				-3.78395		0.525083	0.217238	0.554932
ENSG00000171649.12	ZIK1	protein_coding					1.20979	0.732526	1.47364	0.370299	1.13256	1.27901	1.06679	0.508927	1.00188	0.730373	0.941259	0.820271	1.05	1.25892	0.981649							-0.832774	-1.29166	-3.87248	-4.09722	-2.90747		-0.720241	-0.0948143	-0.778072	-4.09262						-2.48156	-2.68446	-2.88468	-2.05774	-0.918908	-0.0935162	0.432932
ENSG00000101307.16	SIRPB1	protein_coding	-0.649121	-0.73651	-1.19638	-1.70262	1.50353	1.01504	1.7273	0.20743	1.39155	1.44363	1.02129	-0.173758	-0.191103	0.414658	1.48602	-1.01213	1.13196	1.49513	0.638944	-0.944339	0.0478742	0.164262	-0.0428769	-0.466177	-0.154475	-2.53462	-2.95935	-3.05174	-4.31982	-4.06198	-2.89114	-1.09198	-3.38667	-1.85564	-1.87162	-1.11672	-1.19989	-0.44037	-0.916966	-0.994167	-3.64901	-3.57504	-4.64444	-2.71054	-2.72209	-3.02175	-2.62683
ENSG00000108387.15	SEPTIN4	protein_coding	0.907468	0.673113	0.254833	0.599617	0.0904782	1.06723	0.241805	0.109334	1.34988	1.38124	0.781077	0.37707	0.130291	0.480422	0.884571	0.326068	0.324311	0.951344	0.377493	0.184028	0.702806	0.626738	0.288576	0.142078	0.226623	-0.477236	-1.35526	-1.80833	-2.25236	-0.981705	-3.66231	-0.930108	-3.91536	-1.59111	-2.36675	-2.44518	-2.547	-2.42298	-2.25768	-4.2923	-1.63714	-1.82056	-2.72999	-1.57674			-3.82863
ENSG00000122756.15	CNTFR	protein_coding	1.53319	0.836785	1.46706	1.4517	-5.66448		-5.07448	-3.5012	-4.96267	-4.90985	-5.58105						-4.66119			1.73798	2.0397	1.6054	1.66132	1.14881	1.51988		-5.3216	-3.7108				-2.466	-3.83409	-5.14362	-3.94376	-3.19107			-4.49315			-3.18644
ENSG00000064666.15	CNN2	protein_coding	0.517924	0.52382	0.332756	1.22369	-0.639926	-0.997523	0.078005	-0.343255	0.255842	-0.382475	-0.63342	-0.519966	0.419583	-1.12468	0.926354	0.0330491	1.25751	1.52909	1.45264	0.0245397	0.327658	-0.0289993	0.552265	0.876894	0.189682		-4.47094	-3.60279	-4.47541	-4.22401		0.87324	1.08785	0.89895	-3.2184	-1.74376	-2.83816	-3.39137	-3.1541	-3.10943	-3.23507	-4.01175	-3.10749	-4.96106	-1.68714	-1.05037	-1.27013
ENSG00000106789.13	CORO2A	protein_coding	0.912521	1.05128	0.682131	0.678741	-0.590287	-0.778178	-1.20797	-0.721831	-0.910561	-1.66413	-0.947715	-1.29172	-1.61922	-0.867846	-0.297457	-1.43835	-0.304634	0.0131091	-1.83473	1.28248	1.58627	2.10553	0.829252	0.922497	2.3806	-2.08796	-2.08327			-3.30409		-3.71821	-2.10409		-3.84637			-1.38931	-4.02099		-2.22196	-2.69937		-3.69977		-2.99206
ENSG00000197249.14	SERPINA1	protein_coding	1.81457	1.59512	1.17168	1.08418	-1.92047	-2.38646	-3.11738	-2.27804	-1.63011	-2.49788	-3.1951	-3.90852	-4.44594	-2.7527	-1.8234	-4.9672	-1.873	-2.28405	-4.40971	1.01263	1.55276	1.8931	1.13446	1.27983	1.72379	-6.30787	-5.58915	-6.14387	-4.72203	-3.8208	-5.09436	-0.337438	-0.677981	-0.593286	-3.72568	-3.75804	-4.5781	-3.32383	-3.53773	-4.65093	-7.76451	-6.96549	-6.52161	-6.45236	-0.765986	-0.467316	-0.756703
ENSG00000149927.18	DOC2A	protein_coding	0.737442	0.634705	1.09628	0.636371	-0.0115953	-0.036783	-0.369977	-0.0154728	0.133371	0.229064	0.775334	0.777281	0.230429	0.552567	0.634245	0.0981817	-1.37739	-0.874688	-1.23133	0.996668	1.50979	1.05087	0.866927	0.888093	0.623685	-0.287869	-0.831476	-1.4391	-1.32806	-1.45787	-1.45098	-4.75617	-6.96664		-2.16846	-2.09806	-2.48088	-1.71982	-2.77452	-1.97085	-1.30613	-1.63488	-1.11578	-1.27586	-6.82437	-3.46788	-3.49692
ENSG00000170160.17	CCDC144A	protein_coding	-2.8328	-2.12932	-2.9759	-2.84129	1.54127	1.17125	0.868431	0.0876411	0.554441	1.4448	1.42331	0.776754	1.05666	1.00812	0.958817	1.65916	1.44234	1.21681	0.333488					-2.29976									-3.39737		-2.45223	-2.94924	-3.13466		-1.54116	-1.45711					-2.60911	-3.4733
ENSG00000248713.1	C4orf54	protein_coding		-2.10926	-2.04232		0.742241	0.210621	0.65703	0.529845	1.35514	2.07613	2.3146	0.702149	0.811004	1.05474	1.63898	0.640613	-1.12277	0.450799	-0.509654								-3.77178					-1.50007	-1.2936	-2.00616		-3.28945	-2.85301		-3.57847		-2.43442	-2.6373		-2.64338	-1.43101	-1.41699	-1.19014
ENSG00000181649.8	PHLDA2	protein_coding	1.7338	1.75442	1.2257	1.73391	-1.41967	-1.20564	-0.664229	-0.337157	-0.135303	0.0822256	0.483334	-0.115338	-0.381291	-0.36564	1.76439	0.204192	-1.54248	0.134371	-0.56762	0.187007	0.621228	0.0195605	0.496703	0.56923	0.716519			-3.41686	-3.3038	-0.0419573	-2.87059	-0.748861	-0.819742	-1.16431	-3.66863	-1.08173	-2.59104		-1.94434	-3.83279	-3.35603	-4.20854	-4.6326		-2.26836	-1.84816	-3.93675
ENSG00000026559.14	KCNG1	protein_coding	0.68008	1.09642	1.08932	0.911688	-1.25859	-0.335124	-1.66639	-0.191086	-0.3476	-0.668958	0.718756	0.146634	-0.325926	0.29995	0.93556	1.63203	-2.62595	-0.836216	-1.15998	1.4221	1.35686	1.07898	1.42563	0.937264	1.04944	-2.58346									-2.43508				-2.55704
ENSG00000160213.9	CSTB	protein_coding	0.830972	0.930011	0.906323	0.993874	0.808001	0.579201	0.923403	0.132013	0.9276	1.05756	0.806837	-0.133069	0.073815	0.0434772	1.20029	0.459857	0.518059	1.11076	0.944202	0.094216	0.443466	0.649419	0.0222229	0.165429	0.427149	-2.50374	-2.52612	-2.00415	-1.72735	-1.13437	-1.63312	-2.37419	-1.76826	-2.30956	-2.32516	-2.18544	-2.72245	-2.09375	-2.14111	-2.00633	-1.84113	-2.40943	-2.29921	-2.44718	-2.39923	-2.00459	-2.11369
ENSG00000160862.13	AZGP1	protein_coding	1.37649	0.505472	-0.429286	-0.385266	0.471366	0.234081	-0.166487	-1.12379	-0.033708	-2.92612	-2.24533	-2.4373	-1.41163	-2.4153	-3.05513	-2.37219	1.32178	1.90892	-0.846111	1.02435	1.4459	1.93285	1.02306	0.502983	2.13686	-4.347	-1.20531	-2.50936		-1.6944					-3.43931			-1.90616				-3.96739	-3.72351	-3.92036
ENSG00000187492.9	CDHR4	protein_coding	1.48872	1.98161	2.01279	2.29929		-0.910188	-3.01976	-0.829336	-2.40386	-1.73138	-1.50359	-1.10682	-2.3425	-1.9111	-1.32622	-3.27217	-1.5238	-1.9367	-1.14218	1.13092	0.878416	1.02393	1.115	0.610045	0.900469	-3.81497	-3.92856			-3.66306			-2.87329				-3.00926	-2.94881					-2.16273
ENSG00000148848.14	ADAM12	protein_coding	0.216457	0.213353	0.049676	0.305448	1.07325	0.545034	0.718102	0.321352	0.98149	1.64236	0.414997	-0.596834	-0.338288	-0.241429	0.2651	0.425678	0.275093	0.747953	-0.127914	0.404129	0.549981	0.733413	0.821571	0.912883	0.529371	-4.44732	-4.29732	-5.1756	-4.08041	-5.232	-4.44503	-1.22198	-1.63397	-1.42921	0.0110829	-0.248612	-0.805816	-1.01324	-0.128299	0.617994	-2.67049	-4.4903	-2.77236	-2.12764	-1.47269	-1.61823	-1.50738
ENSG00000255398.3	HCAR3	protein_coding	1.85608	2.04068	1.80133	1.89595	-4.02266	-2.96365		-2.70326			-3.99851				-3.16242		-3.81582			1.34825	1.24953	0.875115	0.998364	1.20403	1.52885	-3.77456			-3.53772				-3.21862					-2.10324			-2.02017	-3.41117	-3.16671	-3.38579
ENSG00000249852.1	AC145676.1	#N/A	0.998089	1.09117	1.37784	1.72087	-0.128991	1.31404	-0.101718	-0.403939	0.224709	0.23238	-0.141667	0.885143	0.498433	0.262422	0.579599	-0.823296	-0.72275	0.616626	-0.892409	0.747471	0.160137	0.0372636	0.567903	0.60254	-0.209351	-1.35559	-1.06263	-1.21844	-2.05656	-2.47003	-0.87465	-2.17265		-3.0077	-2.68337	-2.56209	-3.1127	-1.58375	-3.84272		-2.97462		-2.65459			-2.61351	-3.95231
ENSG00000134470.21	IL15RA	protein_coding	1.15575	1.17349	0.891438	1.04204	0.419296	0.280977	0.733448	0.0959516	1.02871	0.774733	0.472192	0.040877	0.228781	0.0486128	1.18309	0.47316	0.244467	0.662651	0.501594	0.352649	0.2153	-0.450653	0.242881	0.48326	0.0539419	-1.24492	-2.07743	-0.460675	0.145616	-0.211415	-1.16355		-5.61924	-4.68975	-4.16503	-3.27449	-5.2536		-4.72267	-2.93352	0.150397	-1.03504	-0.677255	-0.335546
ENSG00000168243.11	GNG4	protein_coding	-0.56358	-0.646928	0.104424	0.836415				-1.0487	-0.429221	-0.48834	-0.45555	-1.25831	-1.24333	-0.36305	0.370148	-1.05056			-2.7874	2.58511	0.914612	1.99639	1.72571	0.816997	1.26701			-3.49051			-1.81311	-2.91549			-3.73288		-3.80269	-2.56413		-1.66317	-3.03616	-2.09394	-2.05779	-2.32785
ENSG00000273989.1	AC022079.1	#N/A	-0.771588	0.596646	-0.0875827	-0.530955	-0.0248305	1.33897	1.23725	0.0519814	1.07709	0.797731	0.400863	-0.0600547	0.0204483	0.308158	-0.270109	-0.80751	1.81493	1.96901	1.22782	-0.0866761	-1.15121	0.400317	-0.0149631	-0.471002	-0.0616921	-2.84486	-3.64426	-4.07807	-3.29603	-2.89755	-1.74756	-2.61855	-0.353949	-0.961818	-2.12293	-2.91104	-3.36107	-0.670208	-2.52501	-1.46123	-3.34788	-2.88806	-4.62446	-4.14431	-0.619354	-1.04547	-1.02259
ENSG00000237238.3	BMS1P10	transcribed_unprocessed_pseudogene	-1.78463	-3.32329	-3.60285		1.49948	0.89015	1.1838	0.0378402	1.17116	0.842175	1.00058	0.754611	0.990859	0.847358	0.87914	1.10293	1.17305	1.72271	1.45516							-2.59576	-1.75533	-1.72523	-3.69301	-1.72004	-1.4474	-2.18976	-2.71972	-3.73065	-2.07379	-2.93667	-2.75352	-0.193783	-2.5534	-2.18515	-2.99123	-2.04912	-2.14108	-2.07997	-2.06072	-3.09866	-2.1697
ENSG00000135114.12	OASL	protein_coding	0.34054	1.52414	0.990528	0.918412	0.492337	-0.18346	1.33952	-1.06938	0.271567	-1.74938	1.81128	0.763891	0.648341	0.621983	1.31047	-0.889653	-0.850386	0.507787	0.526413	0.812641	-0.959672	-0.631422	0.121836	-0.602292	-0.494376	-4.35578	-4.43505	-4.22953	-3.61365	-2.11545		-1.88172	-1.06903	-1.99163	-0.134464	-0.465257	-0.765827	-0.970817	-0.314608	-1.00355	-2.84145	-4.36138	-4.77053	-4.30036	-2.417	-2.38007	-3.33565
ENSG00000116667.15	C1orf21	protein_coding	1.5038	0.945087	0.374797	0.139766	1.14112	0.419002	0.333648	-0.116344	0.846655	0.503476	0.0922805	-1.0505	-0.638114	-0.192506	-0.42666	-0.929632	0.68939	0.577458	0.38709	0.994695	0.827149	1.32701	0.650694	0.49467	1.33042	-4.66588	-3.2415	-5.47635		-3.72134	-2.74495	-2.39704	-3.98192	-3.13188	-0.597523	0.0239937	-0.615695	-1.1593	-0.453583	-0.472942	-0.6561	-2.13722	-1.40202	-1.38793	-2.83417	-3.56306	-3.15493
ENSG00000137571.11	SLCO5A1	protein_coding	0.551795	0.646277	0.547383	0.723492	0.450071	0.37909	0.668976	-0.0155599	0.739485	0.610706	0.826901	0.646641	0.702921	0.468004	1.97215	-0.189322	0.269012	0.889777	0.119939	0.405564	0.377255	0.406186	0.412745	0.522181	0.325852	-2.31546		-2.71603	-1.31479	-0.493889	-2.28092		-3.99209		-1.55662	-2.06167	-1.9182	-1.55023	-2.49498	-1.68319				-3.48508
ENSG00000075618.18	FSCN1	protein_coding	1.33355	1.39304	1.12954	1.34111	-1.57809	-1.06539	-0.609705	-0.452912	-0.113096	0.160277	-0.680283	-1.17568	-1.2563	-1.31131	0.31778	-0.128567	0.00768332	-0.625609	-0.142008	0.973619	1.10255	1.27196	1.00172	1.00092	0.859666	-2.84612	-3.12589	-3.23316	-2.21757	-1.34873	-3.29085	0.532832	0.725007	0.54077	-3.9223	-2.99771	-2.43625	-4.39497	-4.1218	-3.90985	-4.58212	-4.08371	-4.53461	-4.63053	-0.83783	-0.955823	-0.763293
ENSG00000229314.5	ORM1	protein_coding	2.43377	0.558181	1.66114	1.20747	-4.26917	-4.50859	-4.16969	-3.83165	-5.03957	-5.70768	-3.41142	-2.58544	-3.35555	-2.91962	-1.714	-2.50187	-2.76545	-1.74989	-2.63566	1.37594	1.01179	1.17011	0.0318915	-0.251763	2.5938	-5.36009				-3.4749	-3.27142								-4.1848			-4.95178
ENSG00000169427.8	KCNK9	protein_coding	1.5717	1.53401	1.24923	1.56146		-3.57418	-4.41083	-2.28251	-3.41604	-3.95502	-2.91514	-2.10582	-3.21796	-3.29733	-2.99653	-3.68153	-3.0991	-3.47833	-2.98281	1.89283	0.938971	2.0625	1.38991	1.31259	1.44692	-4.0131							-5.17725	-4.92541	-3.49201	-2.54227			-3.91708	-1.91169		-4.68038	-4.05532	-4.6056
ENSG00000255136.3	AP001972.3	#N/A	-1.20144	-2.32436	-0.745655	-1.4339	-1.28235	0.0393284	-1.10082	1.01298	0.552091	1.71705	0.175382	1.50308	1.70759	0.510031	-0.194888	0.257679	-0.262991	0.78151	-0.203765	-0.311299	-0.256135	-0.608451	0.0389473	-0.267785	-0.155254		-2.9903	-1.6774															-3.56644
ENSG00000237760.1	AC023669.2	#N/A	1.26528	1.90644	2.00816	1.46908														-2.56498		1.7094	1.14632	0.969372	1.26465	1.01031	1.4788	-2.23926	-2.4322		-1.27913	-2.7868			-1.3067	-0.814883	-2.7355		-2.15547		-2.21168		-0.228313	-0.487774	-0.624442	-0.579755		-2.49508
ENSG00000167851.15	CD300A	protein_coding	-5.81617	-5.23718			1.48841	0.933296	1.43919	0.284856	1.33013	1.24077	1.35414	0.455036	0.68353	0.818852	1.33266	1.33793	0.917505	1.27903	0.954169	-5.48885		-5.17108	-5.45506	-5.32086	-4.88617		-5.72561	-4.90519	-4.34664	-5.23888		-1.19969	-2.43703	-2.04576	-4.00821	-4.73313	-3.23171	-2.53006	-6.58796	0.215663	-6.8174		-6.76629	-6.20067	-0.929405	-0.903534	-0.659234
ENSG00000186529.16	CYP4F3	protein_coding	1.44957	1.34396	1.04323	0.659364	-2.79645	-2.75496	-4.05049	-4.56709	-4.98806			-5.41058			-5.1515	-5.3513	-2.5394	-2.60102	-2.7161	1.57126	1.39002	2.16577	1.61145	1.14295	2.15391	-3.37379	-2.16579			-2.77344	-4.1212										-4.05268	-5.29003	-5.7152	-4.56627
ENSG00000119714.11	GPR68	protein_coding	1.86565	2.13662	1.61408	1.60326	-1.02896	-0.752884	-1.05919	-1.24581	-1.52592	-1.2461	-2.30091	-1.02665	-1.62764	-2.2423	-0.850729	-2.30311	-1.00809	-0.0113274	-1.44605	1.22246	0.276987	0.981095	1.10457	1.41812	0.708191	-2.83475	-4.48169	-2.34886	-2.86698	-3.58386		-2.93189	-1.26189	-1.75907	-3.48844		-2.92302		-2.47019	-2.00314		-2.70672	-4.44292	-2.97283		-3.26246	-3.38222
ENSG00000066735.14	KIF26A	protein_coding	-0.541028	-0.604062	-0.110207	-0.8715	0.554271	0.559094	0.858822	0.363603	1.32774	1.2131	0.305181	0.195501	-0.086837	-0.110651	0.848163	0.485781	0.502002	0.50419	0.14282	-0.278109	1.08668	0.657949	0.347016	-0.180761	0.40576		-5.0261	-5.12408		-5.43991		-2.4899	-5.74236	-3.0732	0.925996	1.06122	-0.664835	-0.975668	0.841317	-0.129202					-3.30589		-3.78473
ENSG00000261649.6	GOLGA6L7	protein_coding	1.83757	1.10626	1.61074	1.50094	-5.38353		-3.61095	-2.96104								-5.35795		-0.796103		1.39237	1.87267	1.35863	1.52819	1.46357	1.09397	-4.36035	-2.95179			-3.80661			-4.45834	-4.8718	-1.34597	-1.87433	-1.90637	-0.322235	-1.62355	-2.42852					-4.32657	-2.92835	-3.07172
ENSG00000229867.2	STEAP3-AS1	lncRNA	1.09299	1.59509	1.67267	1.35874	-0.94327	0.765702	-0.563788	-0.185477	-0.067628	-0.000498467	-0.527859	-0.446545	0.368754	0.363629	-0.480542	-0.594513	-0.298983	-0.582117	-0.422147	1.34966	0.309764	0.595353	0.631655	1.32717	0.447311	-2.01764	-1.75224	-1.39849	-1.64164	-0.658453		-2.29041	-3.48702	-3.12742	-4.14719	-4.01265	-2.75046	-2.60859	-2.38078		-1.66821	-2.35813	-1.57876	-2.54175		-1.97593	-2.77758
ENSG00000178015.5	GPR150	protein_coding	1.01087	1.66229	0.637662	0.374094	-0.678726	-0.00866701	0.562941	0.268686	1.12593	1.35992	0.676508	-0.193923	0.696896	0.345337	0.599939	-1.41914	1.16392	0.505026	0.85852	0.153721	0.175323	0.610232	0.336394	0.632098	0.0885444	-1.17481	-3.34506	-2.71508		-2.03547	-1.03465	-2.80146	-2.64878	-1.82802	-2.01146	-1.63485	-1.58364	-1.28009	-3.14573				-3.27326
ENSG00000135919.14	SERPINE2	protein_coding	1.18299	1.36257	0.813922	1.18679	-0.436958	-0.862779	-0.721783	-1.06281	0.512401	-0.829508	-0.0974052	-0.985296	-0.825083	-0.399133	1.31234	-0.129657	-1.17346	-0.0756383	-0.379278	0.384471	0.877715	1.54896	0.752907	1.27347	0.512266	-3.61464	-4.24944	-4.97687	-4.58335	-3.48888	-4.23929	-1.60851	-0.647091	-1.35462	0.0950689	0.593221	-0.32306	-0.294805	0.242413	0.490285	-3.57475	-3.75146	-4.06235	-3.31675	-3.50861	-3.88697	-4.40667
ENSG00000115107.20	STEAP3	protein_coding	0.621669	0.904525	0.646759	0.671398	0.836909	0.579114	0.630662	0.183303	0.95841	1.10993	0.726178	0.0148746	0.392967	0.315112	0.392503	0.974383	0.599576	0.703527	0.643952	0.336695	0.47209	0.62207	0.287492	0.352814	0.334661	-1.57729	-1.25971	-0.492147	-0.597251	-0.247794	-1.08005	-1.91029	-2.72824	-2.39687	-3.25936	-2.85639	-2.43309	-2.08065	-2.77913	-3.27535	-0.451634	-2.57218	-1.28323	-1.58548	-3.47402	-3.18279	-3.20526
ENSG00000125895.5	TMEM74B	protein_coding	1.21569	0.93359	1.02351	0.703667	-0.0154006	0.405685	-0.0675896	-0.16025	0.0517598	0.231013	-0.673136	-1.03793	-0.560571	-0.404111	-0.393948	-0.0629985	-0.0802473	-0.0492266	0.576956	1.32167	1.47077	1.34031	1.24408	1.17686	0.866709	-3.17603				-1.21183		-1.94569		-2.92535	-0.619708	-0.676128	-0.985511	-0.849625	-1.09295	-2.25293	-3.28529		-4.29073			-4.37489	-3.60501
ENSG00000160326.14	SLC2A6	protein_coding	0.753871	0.928759	0.801745	0.978384	0.296424	0.00466173	0.550062	-0.315393	0.186564	0.152515	0.13398	-0.373939	-0.325428	-0.432347	1.69109	-0.31877	-0.0961269	0.615674	-0.687257	0.402501	1.03449	0.591298	0.565819	0.189481	0.455702	-0.202859	-0.926494	0.837279	1.29091	0.869838	-0.0490339	-2.7759	-2.51319	-3.00179	-4.36817	-4.39873	-4.8302	-3.74446	-6.23906		-0.927218	-1.48798	-1.32152	-1.67643	-4.64296	-4.01053	-3.81008
ENSG00000135074.16	ADAM19	protein_coding	0.134425	0.392133	1.22935	1.19515	-0.751062	-0.701222	-0.0992839	-0.027239	0.182304	0.787258	-0.935345	-0.32019	-0.437149	-1.04971	0.441067	0.485062	-0.572457	0.450882	0.499373	0.932741	1.09223	0.672666	1.53049	1.6645	0.69345	-2.01837	-4.34831		-2.73599			-0.567143	-1.15588	-0.770166	-1.08006	-1.31194	-1.18047	-1.83901	-1.2223	-0.850315	-4.35303	-3.22998	-3.63797		-4.24132	-3.75691	-2.9855
ENSG00000122861.16	PLAU	protein_coding	-0.509611	-0.801188	-0.654299	0.424683	0.489655	0.52869	0.557168	0.0167252	0.35705	0.853893	-0.319594	-1.67785	-2.74231	-0.73818	0.917152	-1.17948	0.451812	1.0161	-0.269579	0.500043	-0.819191	0.777654	1.2627	1.01695	1.06855			-4.1914	-4.39895	-2.83899		1.62623	0.887497	1.48242	-4.39297	-2.65228	-4.47558				-4.78482				-2.46411	-2.54255	-4.68619
ENSG00000205424.2	PCBP3-AS1	lncRNA	0.542019	-0.103312	0.743427	0.131614	0.940326	1.43734	1.04908	-0.603366	0.338811	0.697272	1.61582	0.875469	-0.0340614	1.10576	2.03195	-0.0448652	-0.0541113	0.147112	0.217349	-0.892194	-0.525712	-0.57858	-0.225021	0.230434	-0.712032	-1.95204	-1.89758			-1.86347						-2.08954			-2.31821		-3.14573		-3.10021	-1.6837
ENSG00000113657.13	DPYSL3	protein_coding	1.05651	1.07839	0.53059	1.96737	-0.694475	-0.713937	-1.51423	-0.955325	-0.554587	-1.00647	-1.41252	-1.68208	-2.10308	-1.16343	-1.32629	-1.86503	-0.812283	-0.9903	-0.597219	1.27079	0.932196	1.27519	1.86536	1.56376	1.20569	-3.66168	-4.57642	-4.34708	-4.64031	-2.4077		-1.82183	-3.77272	-2.47289	-1.52607	-2.07842	-1.58255	-2.19453	-1.81453	-1.57575	-0.532521	-1.60199	-1.03221	-0.662722	-5.58534	-5.88427	-4.48848
ENSG00000124813.23	RUNX2	protein_coding	0.897296	0.627916	0.348049	0.928466	0.407583	0.388913	0.585821	0.180748	0.553215	1.00309	0.23481	0.282661	0.406701	-0.140764	-0.03878	0.46279	0.472175	0.787354	0.543965	0.873198	0.360422	0.276299	0.578483	0.65872	0.424178	-3.82604	-3.4606	-5.04076	-4.57433	-2.5874	-3.26393	0.264777	-0.296197	0.259293	-0.881968	-1.1032	-1.66332	-0.696302	-0.567413	-2.46049	-3.25683	-1.7573	-3.3846	-2.96657	-1.9392	-1.57596	-1.32961
ENSG00000256340.8	ABCC6P1	lncRNA	1.01127	0.447801	1.12563	0.58511	1.03956	0.599493	0.798089	-1.12165	0.103665	-1.1025	-1.67097	-1.12854	-0.836786	-1.65321	-2.19838	-3.37628	0.920468	0.60778	-0.831264	1.56215	1.37366	1.41224	1.25129	0.952903	1.51539	-4.80282	-3.20878				-3.93245	-1.04795	-3.57014	-1.30027	-3.4947	-1.66592		-2.06791	-2.52282	-1.82942	-3.82995		-3.78496		-0.984307	-1.13814	-1.1332
ENSG00000240694.9	PNMA2	protein_coding	1.09077	1.04761	1.36902	1.23574	0.693349	-0.0766049	0.33726	-0.731485	0.009561	-0.0217041	-0.83779	-0.993538	-0.687368	-1.08675	-0.579879	-0.797396	0.310161	0.282741	-0.560716	1.01386	1.07469	1.36676	0.80529	0.937497	1.2963	-3.46069	-4.04511	-3.97377	-3.83271	-3.93552	-4.22476	0.306729	-3.9857	-0.116457	-0.550919	-0.658676	-0.965281	-0.791121	-0.688984	-0.0871839	-5.22611	-4.3778	-2.89802	-2.56424	-2.01834	-1.31476	-1.42843
ENSG00000116852.15	KIF21B	protein_coding	0.908791	0.910164	0.882472	0.346703	-0.955732	0.482237	0.797284	0.667107	0.59748	0.333604	-0.239964	0.515784	-0.602114	0.0365208	0.577909	0.232735	0.713981	1.18448	1.00492	0.654472	1.15411	0.911255	0.859022	-0.0710874	0.800027									-1.53519			-2.42093					-2.19321
ENSG00000105376.5	ICAM5	protein_coding	-1.21775	-1.57718	-1.24499	-1.64547	0.0107502	1.32969	-0.0922345	0.0839435	0.0136493	-0.176187	1.63475	0.852841	0.996338	1.22063	2.47879	0.373752	0.311639	0.710558	0.583229	-0.933375	-1.91015	-2.20352	-1.15426	-0.0894758	-1.40849			-2.71227	-2.01225	-2.69231		-1.44653	-2.93461	-2.24529		-1.6373	-3.69822		-3.13998							-4.03231	-2.88846
ENSG00000175426.11	PCSK1	protein_coding	0.352428	-0.481314	-0.101462	-2.93827	1.0819	0.764889	0.492439	-0.150258	1.26534	1.47052	0.956451	-0.0624919	0.223929	0.355567	1.39851	0.204926	0.0348608	1.02725	-0.428745	0.68912	0.55646	0.565579	0.523178	1.52818	-0.310796	-3.38413	-3.52134		-1.29311	-2.6016		-0.33493	-1.95281	-1.50112	-1.72294	-2.42432	-1.75932	-1.07275	-2.6675				-1.91869	-2.02401	-3.3831		-3.442
ENSG00000172264.17	MACROD2	protein_coding	0.173099	-0.0363321	0.336195	0.13033	1.17474	0.164075	1.15796	-0.279666	0.827862	0.81509	0.981384	-0.0152504	0.307233	0.303924	0.672778	0.910141	0.671212	0.816366	0.347027	0.562613	0.952753	0.825088	0.470523	0.0393747	1.18113	-3.94572	-3.86999	-2.57039	-3.55991	-3.4952	-3.40664	-1.7562	-2.26781	-2.24561	-1.52466	-1.78699	-1.69973	-1.68438	-1.60571	-1.37047	-0.462089	-0.502167	-0.759097	0.1942	-1.85064	-1.87805	-2.11837
ENSG00000144681.10	STAC	protein_coding	0.497343	0.774354	0.425161	0.735538	1.43738	0.954613	0.801153	0.377981	1.05816	1.29354	0.657232	-0.0508753	-0.522595	0.741306	0.795479	0.779541	0.773846	1.61911	0.396472	-0.488389	-0.660488	-0.624725	-0.331464	-0.410368	-0.169352	-2.61656	-4.06813	-3.46566		-3.80582	-1.93866	-0.684386		-1.05303	-2.45881	-2.33763	0.0396869	-1.61265	-2.05081	-0.288727			-3.34965		-2.08112		-1.95682
ENSG00000158296.14	SLC13A3	protein_coding	-2.38005	-2.15152	-1.68437	-2.73788	1.35519	0.761606	1.22023	0.275519	1.31504	1.41049	1.80441	0.235054	0.430392	0.874292	1.85795	0.718402	0.275757	0.670923	-0.0335195	-2.84406	-2.95053	-2.66998	-3.59267	-2.22801	-3.05551	-2.73709	-3.31483	-4.4476	-3.83737	-6.20589	-3.5061	-1.11585	-4.0839	-1.82424	-0.38588	0.00569033	0.0508132	0.291896	0.135717	-2.94441	-5.80813	-4.95833	-4.79521	-4.50544	-4.26597	-3.95811	-5.16226
ENSG00000276067.2	SLC23A4P	transcribed_unprocessed_pseudogene	0.528405	0.240779	-0.00764541	-0.145688	0.251328	0.776925	0.592496	0.0979135	0.732143	0.711671	0.629224	0.81119	1.03229	1.09687	0.54715	0.80265	0.192812	0.687656	-0.438029	0.106125	0.0870042	0.724436	0.0901823	0.380632	0.571904	-1.48501	-1.54091	-2.42251	-1.94487	-0.716577	-1.77226	-0.944767	-0.711708	-1.02866	-4.41968	-3.46456			-4.60738		-2.76922	-2.72653	-2.47917	-4.28589	-0.59569	-0.731198	-0.911083
ENSG00000011028.14	MRC2	protein_coding	0.128217	0.561373	0.643738	0.334879	0.252152	0.250919	0.9815	-0.0774901	0.351365	0.6138	1.34565	0.384004	0.241637	0.350222	1.23115	1.09282	0.942079	0.985042	1.06671	-0.0237998	0.490958	-0.204011	-0.12598	-0.00143207	-0.770222	-3.21608	-3.8979	-1.88764	-2.29165	-1.47626	-2.70855	-0.2035	0.0780351	-0.157724	-3.3076	-2.5936	-2.70192	-2.85536	-2.6116	-3.09126	-2.66199	-2.63168	-3.32936	-2.81369	-0.0383673	-0.825927	-0.425957
ENSG00000185761.11	ADAMTSL5	protein_coding	-0.255015	0.560116	0.202846	0.890046	-0.0235601	0.33017	0.687531	0.7076	1.28592	1.17908	0.798913	0.589441	0.904254	0.577955	1.22189	1.45284	0.173318	1.10544	-0.502869	-0.45116	0.270941	0.0221289	0.0866197	-0.944605	-0.381082							-0.910945	-1.85098	-1.68604	-2.87754	-1.14565	-2.93074			-2.56855	-3.18721				-1.73294	-2.27686	-1.85591
ENSG00000276547.1	PCDHGB5	protein_coding	-2.76584	-3.25241	-3.16105	-1.94112	1.56709	0.82196	1.21441	0.473456	1.92734	1.98511	1.22703	0.319533	0.650666	0.696273	0.514688	1.39972	0.978314	1.02118	0.526836	-2.07403	-1.38178	-1.95369	-1.37496	-1.05772	-2.14553	-3.87789	-2.49578						-4.65024		-3.25851	-1.81721	-1.01501	-1.79388	-2.18923	-2.68443	-3.30931	-2.46587	-3.04997	-2.47817		-2.07954	-3.89148
ENSG00000277702.1	AC239859.5	#N/A	1.60716	0.817168	0.173921	0.612615	0.128097	0.0470635	0.184711	0.196816	0.643997	0.123345	0.971911	-0.128467	0.0144543	-0.244092	0.481124	0.447343	-0.375512	0.163691	0.76235	1.15964	1.15101	1.09033	0.604091	0.994768	1.18287								-2.42165	-2.00368	-1.79897	-1.42359			-2.92532	-0.930024	-2.42398
ENSG00000287770.1	AC107385.2	#N/A	0.183429	0.0800956	0.948601	0.198222	1.55686	1.26598	0.763834	-0.261613	0.630771	0.296015	-2.14944	-1.57307	1.2807	1.1859	0.880873	0.541208	0.222618	1.05552	0.575442	0.709047	0.952489	0.85603	0.387527	-2.70936	0.200892										-2.89198	-2.14301	-1.47088
ENSG00000139540.12	SLC39A5	protein_coding	1.18446	-0.379534	-0.679176	-1.37816	-0.361349	-0.909096	-0.44801	-1.70148	-2.81921	-4.30875	-3.4274	-1.83792	-3.7743	-3.07783	-3.63892		0.0239671	-0.377027	-2.77653	1.71318	2.21377	1.975	1.13914	1.03157	2.30198	-1.72401	-1.44168	-4.61161	-4.79652	-2.77088		-3.6652	-3.0094	-2.73052	-2.62541		-3.61106		-3.17032				-4.48568	-3.65494	-4.03952	-3.94494	-3.05923
ENSG00000284722.2	AP003175.1	#N/A	-2.83593		-2.97938		-0.618271	0.775068	0.315976	0.523849	0.0197802	1.13096	0.488504	1.75626	1.92697	1.04108	0.512686	-1.20312	0.424261	-0.0682485	-1.2866	-1.45948	-1.34237	-1.47134	-0.385069	-1.03555	-1.39034												-3.13813	-1.72746			-3.40168			-2.92624
ENSG00000105894.12	PTN	protein_coding	-4.45533			-3.15205	0.842753	0.678393	1.6056	0.055497	1.39036	1.46296	0.535208	-0.0982986	0.445761	0.0354967	0.837199	0.912613	1.36043	1.35346	2.51045			-4.94115	-3.71794					-4.6677				-2.76241	-5.28292	-4.33256	-0.983922	-1.35391	-1.04511	-1.03974	-0.878555	-1.17742							-5.14439
ENSG00000232807.2	AL137186.2	#N/A	0.831775	0.438535	0.723972	0.488982	-0.00855195	0.432588	0.153515	0.0853685	1.26165	0.912252	0.411725	0.420687	0.658035	0.383145	0.440439	0.155811	0.628201	1.14132	0.643053	0.509229	0.715875	0.168812	0.852033	0.680132	0.220288	-1.41594	-1.13846	-2.00666	-1.71131	-2.17038	-2.24274	-1.86341	-2.61384	-1.9737	-2.60007	-2.22004	-2.01741	-1.63015	-3.75631	-3.20554	-1.74014	-1.28851	-1.03945	-1.10847	-1.29077	-1.65835	-1.73955
ENSG00000170959.14	DCDC1	protein_coding	0.689499	-0.244621	0.10679	-0.697792	-0.0865483	-0.141668	0.0659002	-0.9347	-0.131572	0.075621	-0.137896	-0.00381711	-0.839278	-0.597991	-0.194459	-1.4966	-0.490189	0.134681	-2.22852	1.16035	2.19429	1.30254	1.438	1.36271	1.74815	-2.33729	-1.97145	-2.85812	-1.92651	-4.25703	-1.45775	-2.05404	-2.13159	-2.58651	-1.89072	-2.65152	-3.37231	-1.96265	-2.80431	-1.92464	-2.5853	-2.34107	-2.42075	-2.04262	-3.06446	-2.10569	-1.60745
ENSG00000109472.14	CPE	protein_coding	1.63239	1.82502	1.51092	1.17385	0.344273	-0.315945	0.0488289	-1.02913	-0.370966	-0.488559	0.335517	-0.763421	-1.16327	-0.104505	1.62562	-0.810462	0.832448	0.323007	-1.24799	0.57683	0.375438	0.804461	0.348769	0.34546	0.698072	-3.53603	-3.0158	-4.26454	-4.12366	-4.2913	-4.10144	-3.39561	-1.00315	-2.19322	-1.06257	-1.14913	-1.4666	-2.18426	-1.1824	-0.918409	-1.71907	-2.92178	-1.89836	-1.31975	-1.23053	-0.67242	-0.769607
ENSG00000145506.14	NKD2	protein_coding	1.76223	1.86015	1.26425	1.26928	-3.56298	-3.21018	-2.64051	-1.58665	-1.70167	-2.06735	-2.14254	-1.82575	-2.28261	-3.01418	-1.74618	-2.27473	-2.64802	-2.97357	-2.48739	1.29182	1.25794	2.24485	1.20117	1.08129	1.33989	-4.21442		-3.03853	-4.77099	-2.45998	-3.84857	-4.71444		-5.65873	-2.35132	-1.43973	-2.53639	-1.20374	-2.05211	-2.29089	-3.84786	-3.27767	-4.73527	-3.79638
ENSG00000091583.11	APOH	protein_coding	2.05315	1.23476	1.14234	1.49443	1.00518	-0.438522	0.332727	-0.707807	-0.410895	-0.193378	-0.720784	-1.10044	-0.0405175	-0.941627	-0.566318	-0.530687	0.530972	0.270741	-1.33459	1.38815	0.338482	0.478785	0.217885	0.696061	1.84833	-1.87016	-2.34881		-2.02374				-2.66716								-2.28439	-2.86868	-1.30717
ENSG00000198626.17	RYR2	protein_coding	0.779971	0.768872	1.36486	1.31061	0.0249929	0.0225213	0.0881022	-1.30188	-0.47033	-0.575353	0.022644	-0.162472	-0.367508	-0.0993911	-0.669576	-0.676025	-0.643799	-0.414527	-1.18986	1.22478	1.07642	0.907594	0.931796	1.06887	0.733743	-5.71534			-4.71111			-2.17475	-4.47145	-2.2575	0.418619	0.779615	0.0245615	-0.0634135	0.892896	0.0678177	-3.78502	-5.29696	-4.01114	-3.94095
ENSG00000151892.15	GFRA1	protein_coding	1.86298	0.920034	0.126274	-0.2045	0.780002	-1.13636	-0.340367	-1.4641	-0.995647	-0.332029	-1.91488	-1.19257	-0.455312	-1.90678	-0.898167	-0.490883	-0.0307579	0.379275	-1.07105	1.198	0.938151	2.08892	0.906956	1.01453	2.08451	-2.37082	-2.67978		-3.74493	-4.87675		-2.09552	-2.10581	-2.37273	-2.97754	-1.29002	-1.94472	-2.12209	-2.53402	-1.2603	-1.67497	-2.0428	-2.72715	-1.86991	-2.31738	-2.18066	-3.37605
ENSG00000108846.16	ABCC3	protein_coding	0.859174	1.04926	1.03429	0.772951	-0.0322859	-0.176439	-0.143751	-0.834585	-0.17462	-0.612554	-1.56056	-0.897489	-0.875334	-1.56852	-1.2976	-0.161965	-0.0665749	0.654728	-0.0594769	1.20442	1.35768	1.61051	1.25692	1.11716	1.39325	-1.7555	-1.54355	-4.08242	-4.21622	-1.3196	-3.87304	0.217136	0.0344672	0.0967482	-3.90916	-4.32565	-2.78575	-1.71357	-2.6492	-3.44393	-2.11553	-3.63668	-2.64962	-2.20995	-1.04235	-1.32066	-1.56792
ENSG00000251493.5	FOXD1	protein_coding	0.291951	0.592093	-0.19287	-0.100692	1.2555	-0.166967	0.762678	0.318726	0.663969	1.28976	0.833228	0.0595041	0.000500468	0.0159621	0.674911	1.43278	0.823568	1.22511	1.45784	0.0762367	-0.0823286	0.158385	-0.0546656	-0.347129	0.141011	-2.92102	-3.45154	-2.08076	-3.47918	-0.994408	-2.69784	-0.138324	-0.207611	-0.210739	-2.48136	-1.94807	-1.97577	-2.35222	-2.86871	-4.21587	-1.69029	-2.15945	-2.71671	-2.69498	-0.823672	-0.566005	-0.620456
ENSG00000227039.6	ITGB2-AS1	lncRNA	1.03632	1.58787	2.21417	2.02446	-2.24032	-1.09065	-1.08967	-0.369994	-0.358866	-0.439153	-0.19413	0.130819	-0.539135	-0.505516	-0.220076	-0.755415	-2.86316	-0.0939253	-0.25242	1.4925	0.623228	0.554676	0.512285	0.101181	0.544748	-1.15448	-2.98071	-1.94483	-3.27256	-0.935395		-1.73504	-0.769061	-1.61102		-1.90243	-3.33259		-3.42492		-2.93172	-3.13362			-3.48587		-3.54089
ENSG00000204677.13	FAM153CP	lncRNA	-0.180271	-0.873336	-0.231482	-0.638018	0.438725	1.17617	0.153835	0.406415	0.39684	0.770716	0.17754	0.681983	0.900056	1.08465	0.11949	0.696836	0.365073	0.723451	0.763562	-0.160281	-0.25725	-0.451057	0.121129	0.219249	-0.686504	-3.13916	-2.82882	-2.563	-2.69403	-2.31482	-2.85863	-0.211736	-1.1275	-0.530591	-3.48854	-3.72507	-3.9335	-2.27682	-4.02302		-3.08778	-2.49532	-2.78742	-2.83303	0.73444	0.20275	0.417066
ENSG00000149596.7	JPH2	protein_coding	0.861146	0.664534	0.406414	-0.214279	0.302467	-0.0508312	0.419866	-0.166586	1.11373	0.687932	-1.03264	-0.335404	0.601396	-0.354049	-0.194515	-0.537	0.774787	0.74966	1.01138	0.715773	0.754999	1.22592	0.480346	0.911056	0.801697	-3.00498	-2.2106	-3.40719	-2.74108	-0.873298	-4.13945	-0.243173	0.675914	0.177958	-2.3911	-2.17334	-1.27603	-1.60475	-2.54058	-2.20314	-3.59236	-3.61889	-3.49999	-3.851	-0.639977	-0.592087	-0.52097
ENSG00000105281.12	SLC1A5	protein_coding	0.522297	0.804832	0.400033	0.220368	0.788192	0.256733	1.00854	-0.0153151	0.729642	0.642098	0.677266	0.200893	0.420864	0.0567546	0.998856	0.780176	0.570162	1.41479	0.750006	0.311481	0.52456	0.817779	0.226369	0.00801901	0.626845	-1.50188	-1.85582	-1.8041	-1.57027	-0.151159	-1.47751	-0.794242	-1.26861	-1.17157	-3.39986	-2.42924	-2.77781	-3.49093	-3.41194	-3.63143	0.070255	-1.65681	-1.08323	-1.30847	-1.77337	-1.63691	-2.38707
ENSG00000105928.16	GSDME	protein_coding	0.932188	1.07718	0.537667	0.485019	1.12518	0.833858	0.57611	-0.0312187	0.676896	0.584078	0.350999	-0.296161	-0.523409	-0.167714	0.500394	-1.26169	0.118878	0.682115	-0.410153	0.807823	1.11349	1.01705	0.767172	0.456728	1.22085	-1.95285	-2.42115	-3.17784	-3.09267	-1.70991	-3.66861	-0.225462	-0.723024	-0.502294	-1.76961	-1.53184	-1.84521	-1.86018	-1.70203	-1.34129	-2.30318	-3.49729	-3.25096	-3.37959	-1.36424	-0.789903	-0.662567
ENSG00000234362.6	LINC01914	lncRNA	1.73364	2.65217	1.37382	1.30705	0.498286	0.468748	1.10987	-0.934446	-0.563048	-0.645435	0.458423	-0.510588	-0.948569	-1.11693	0.69785	-1.24084	0.263006	0.525202	0.466772	-0.549166	-2.82534	-1.02023	-1.15778	-1.89045	-1.33887	-2.41928	-2.97653		-2.13586		-2.84412	-1.41934	-0.961298	-1.60541		-3.13822	-2.06047		-4.06935		-2.39685		-2.88457	-1.85599		-2.83443	-4.17548
ENSG00000125878.6	TCF15	protein_coding	-1.63786		-1.27228	-1.54728	1.24018	0.569569	1.49028	0.636996	1.29621	1.17822	0.754132	0.207262	0.525636	0.0839004	1.10449	0.584555	1.36122	2.04166	1.86782							-2.54961						-1.47146	-2.00872	-1.56513					-1.49092			-0.908599					-2.65432
ENSG00000122694.16	GLIPR2	protein_coding	0.427787	0.531022	0.968986	0.928848	-0.331695	0.136896	0.791305	0.295173	0.245617	1.12688	0.196023	-0.181447	-0.600519	-0.311568	0.784114	0.696888	0.753246	0.534982	1.74201	0.362248	0.659427	0.0696373	0.883134	0.384633	0.417708		-2.55558		-3.22251		-1.2306	0.356425	-1.55066	0.0527366	-1.60545	-1.35147	-1.80723		-2.71625	-0.701309	-3.55027	-3.08123	-3.50413			-2.15587	-2.20769
ENSG00000049249.9	TNFRSF9	protein_coding	0.0671024	0.640874	0.0313059	0.331558	2.11401	1.17856	1.60234	0.37088	1.6195	1.40228	0.747823	-0.399811	-0.481565	0.064062	1.35984	-0.618675	0.45345	1.16109	0.640325	-1.01445	-1.66703	-2.07189	-1.2213	-1.36049	-1.8174	-0.684231	-1.29803	-1.11037	-0.331355	-1.3555	-0.983135	-0.849895	-2.58005	-1.72898	-4.75285	-4.6148		-2.28857	-3.65564	-3.69171	-0.844634	-4.69107	-2.53511	-1.76234		-3.16823
ENSG00000148600.15	CDHR1	protein_coding	0.857482	0.879158	1.45694	0.915277	0.246835	-0.0692196	0.311274	0.138218	0.380097	0.992426	-0.821579	-0.975621	-0.476616	-0.924399	0.659469	-0.733882	0.269746	-0.00278801	-0.568022	0.742057	0.715575	0.791948	0.966778	1.14477	1.07505	-0.274087	-0.831234	-1.61575	-1.29497	-0.763173	-2.02351	-2.14938	-4.40826	-2.06548	-5.00903	-4.86949	-2.75112	-4.13551			-0.144274	0.304504	0.103924	0.0661097			-5.31548
ENSG00000143816.8	WNT9A	protein_coding	1.50873	1.24307	0.969692	1.30947	-0.219092	-0.417879	-0.543382	-0.153762	1.16809	0.310424	0.215946	-0.469014	0.202298	0.263686	0.715493	0.801999	-0.29398	-0.257409	0.461285	0.400036	0.69181	1.17527	0.30296	1.07338	0.516374	-3.07169			-2.87837	-2.07987			-3.85393	-1.87549	-0.676645	-0.214321	-0.69249	-0.82767	-1.33417	-0.480504	-2.30819	-3.37858	-1.70679		-3.73316
ENSG00000184828.10	ZBTB7C	protein_coding	1.28578	1.91152	1.87287	1.23567	-1.83155	-1.58772	-1.77796	-1.04293	-0.993702	-0.938955	-1.24749	-1.21049	-1.31845	-1.11486	-0.765698	0.117834	-1.56945	-1.17761	-0.828899	1.25324	1.48083	1.50377	0.882701	1.05821	0.694102	-3.61979	-1.7427	-2.41838	-0.810744	-1.78487	-1.66219	-0.579997	-0.849867	-0.897869	-5.07504	-4.11611	-5.17789	-4.70684	-3.69408	-5.08808	-2.29269	-1.01608	-2.2992	-1.59488	-2.52467	-2.08912	-1.78979
ENSG00000230535.1	BASP1P1	processed_pseudogene	-0.401329	-0.799746	-0.35805	-0.784937	0.168477	0.838531	0.645831	0.290773	0.13324	1.29069	0.213885	0.587112	1.13437	0.861875	0.999709	0.197792	0.535013	0.872757	0.0273868	-0.182437	0.38766	0.725117	-0.00144697	-0.0469374	0.0280436		-4.35037						-3.70365	-4.07055	0.329359	-0.364436	0.475081	0.507724	-0.00683326		-3.30238		-2.87104	-3.47507		-4.02943
ENSG00000146857.4	STRA8	protein_coding	0.206298	-0.24826	-0.403039	-0.826522	-0.0995459	1.08805	0.401059	0.104376	0.556548	0.263885	0.324665	0.96629	1.28287	1.19792	0.22161	0.324117	0.435405	0.73528	0.0925277	-0.0403572	0.00613957	0.562061	-0.0216495	0.35482	0.217034	-1.85083	-1.2203	-2.43516	-2.4825	-1.22209		-0.975087	-0.76037	-0.714949	-3.36772	-2.61837	-2.53538	-1.29605	-3.03977	-3.89071	-2.76224	-4.27678	-2.05964	-4.2177	-0.292592	-0.299767	-0.595074
ENSG00000138028.16	CGREF1	protein_coding	1.90492	1.46705	1.46111	1.36677	-0.661781	-1.33148	-0.364159	-0.601177	-0.298205	-0.243126	-1.14499	-1.38476	-0.938537	-1.26547	-0.275589	-1.37962	-0.330051	-0.319334	-1.94079	1.01851	0.948897	1.03453	0.859227	1.10438	0.614792	-3.56508	-2.70784	-2.34934	-4.70033	-4.45826		-1.83335	-4.73886	-2.00103	0.450694	0.250058	-0.123005	-0.902983	0.255348	-0.370738	-3.11447	-5.28568	-3.06958	-4.56209	-2.39472	-2.61185	-2.11703
ENSG00000176204.13	LRRTM4	protein_coding			-4.18123		1.87209	0.432733	1.36767	0.0553125	1.07739	1.48662	1.31034	0.351267	0.321031	0.711411	0.713431	1.80897	0.311896	0.583827	-0.460255			-4.33959					-3.987	-4.04544	-3.63263		-3.72667	0.520928	1.13895	0.976487	-2.09219	-3.13971	-2.43002		-3.7884	-3.79846	-2.26863	-3.12959	-2.07782	-2.48408	-1.14658	-1.06542	-0.650856
ENSG00000138823.13	MTTP	protein_coding	1.12108	0.410844	0.120432	-0.299242	0.767179	0.123053	0.455155	-0.624396	0.00538875	0.226897	0.154064	-0.793555	-1.00588	-0.844223	-0.656459	0.062988	0.109057	0.394149	-1.00795	1.36708	1.4311	1.49902	0.831979	0.351821	2.18739	-3.65	-4.2142	-4.27585	-2.04786	-3.00883	-2.04605				-0.478204	-0.370397	-0.866073	-1.05903	-0.400491	-1.32679	-3.48955	-2.78745	-2.75796	-1.88921	-1.83249	-1.50142	-1.75481
ENSG00000231317.1	AC091812.1	#N/A	-0.00571997	-0.263709	0.176188	0.109167	0.443265	0.00825239	0.0377319	-0.145263	0.774487	1.08236	1.02616	0.413979	0.723331	0.598905	0.507761	0.680228	-0.355939	-0.0843412	-1.01372	0.0396502	-0.0542605	0.382744	-0.0721081	0.120038	0.459983	-4.97782						-3.10802		-3.27238	0.764016	0.756425	0.133798	0.495417	1.003	0.984345	-5.70522	-4.1922		-3.87727	-2.88312	-4.42758	-3.45032
ENSG00000249992.2	TMEM158	protein_coding	1.15516	1.95572	0.799052	1.07665	0.63672	-0.11586	0.0548062	-0.181079	-0.510843	0.263925	-0.71159	-1.55418	-2.10161	-1.5312	0.611574	-0.405491	0.38161	1.0513	0.710507	0.825211	0.912341	0.744854	0.613258	1.3179	0.573493	-2.76041	-3.77177	-1.61193	-2.79798	-1.09026		0.0783247	-1.59572	-0.724118	-3.05396	-1.84873	-2.853	-2.30863	-2.39894	-2.32067	-1.60892	-1.51611	-2.00295	-2.90342		-2.35591	-2.03453
ENSG00000250590.6	LINC02492	lncRNA	0.05233	-0.999928	-1.01199	-1.7309	0.600809	0.448691	0.493233	0.42195	1.3483	1.72619	1.15306	-0.0769502	0.518634	0.661797	1.13736	0.909578	0.111901	0.348788	0.00272336	0.44059	0.0502567	-0.196405	-0.302296	0.506743	0.329632	-3.96987	-3.06114	-2.41673	-3.71903		-1.79818	0.0625688	-0.628022	-0.426496	-3.71616	-3.58413	-2.77993		-2.85225	-2.02708	-4.07131			-2.571	0.196339	0.179624	0.217951
ENSG00000148908.15	RGS10	protein_coding	1.22579	0.93695	0.62522	1.10313	-0.619202	-0.33963	0.604264	0.142248	0.566952	0.638454	0.401724	-0.028733	-0.0130452	-0.18375	1.32011	0.453841	0.518094	0.887682	0.694553	0.575744	0.96534	0.811576	0.262943	0.648703	0.84056				-3.34158	-2.38894	-1.33649	-2.4891	-3.00992	-1.50164	-1.72397	-0.846573	-1.92805	-0.359361	-2.46251	-1.31289	-0.232574		-0.824739	-1.5593			-3.61107
ENSG00000165474.8	GJB2	protein_coding	0.122211	0.448725	0.184766	-0.423747	0.1292	-0.450758	-0.350813	0.259485	0.197056	0.9853	2.24489	0.302353	0.666612	0.735723	2.49612	0.767778	-0.547479	-0.0451522	-0.538101	-0.453594	-0.737961	-0.810123	-0.437653	-0.505809	-1.1069	-2.50655	-2.66234	-3.35373	-2.1139	-2.16499	-3.02954	-0.58323	-0.694944	-0.757568	-2.77739	-2.14378	-2.57435	-2.78027	-1.94986	-3.26899	-1.19964	-2.82053	-1.96465	-2.05473	-2.08433	-2.32047	-2.6869
ENSG00000176170.14	SPHK1	protein_coding	1.12027	1.59561	1.06254	1.00542	-0.0910684	-0.0801232	-0.722078	-0.319255	0.0596515	0.388292	0.638016	0.00565529	-0.138838	-0.281246	1.35744	-0.716831	-0.36752	-0.123577	0.257687	0.581648	0.693187	-0.107577	0.527916	1.00339	0.321324	-2.15831	-2.68483	-0.71485	0.683832	1.28504	-0.707443	-0.935017	-0.962503	-0.896607	-3.28604	-3.15935	-3.35276	-2.12618	-2.99366	-3.67848	-2.39037	-3.63699	-2.45876		-2.12018	-2.74998	-3.3811
ENSG00000148803.12	FUOM	protein_coding	1.50736	0.916317	0.828862	0.729567	-0.158162	-0.778222	0.392258	-0.132987	0.497609	0.686239	-0.534595	-0.604684	-0.731714	-1.21845	-0.249842	-0.45403	0.459236	0.44811	-0.512068	0.986716	1.39171	1.27934	0.795677	0.498217	1.63244	-1.77268	-2.25791	-2.84602	-2.50544	-2.02611	-0.842993	-0.466071	-0.393681	-0.6203	-3.39056	-3.26517	-4.4641	-2.58681	-3.91931			-2.21883	-3.399		-0.689785	-0.445649	-0.175417
ENSG00000161653.11	NAGS	protein_coding	1.26846	1.21643	0.847585	0.976005	-0.194076	0.18742	0.482017	-0.292863	0.212125	-0.190064	0.549329	-0.175357	0.131708	-0.064461	0.991065	0.1895	0.538472	0.353125	0.654657	0.778941	0.794485	0.907657	0.589736	0.438735	0.956347	-2.14145	-2.46995	-2.46536	-2.53527	0.291955	-2.01925	-1.01366	-0.600666	-0.855923	-1.45634	-1.4051	-1.75904	-1.15123	-1.7544	-2.65921	-3.16775	-3.09594	-3.36063	-3.08372	-1.62073	-0.872678	-1.19146
ENSG00000114270.17	COL7A1	protein_coding	0.929106	1.37509	1.37811	1.44042	-1.74171	-0.681763	-2.15571	-0.961031	-1.87064	-1.41707	-1.4856	-1.11947	-2.00842	-2.06461	-1.13287	-3.93069	-0.703867	-0.73334	-0.906002	1.6007	1.34076	0.874133	1.52969	1.7211	0.956719	-4.63833	-3.73978	-2.06723	-2.04669	-2.66958	-3.22813	0.0762433	-0.360627	-0.163247	-2.59397	-2.78169	-2.18173	-1.25876	-2.6072	-4.01506	-3.47091	-3.97314	-2.93161	-3.55911	-2.80715	-4.11037	-4.23876
ENSG00000227471.9	AKR1B15	protein_coding	-1.61969	-2.33525	-2.17897	-2.69099	0.27216	0.0452423	-0.329686	0.675036	1.80136	1.63747	2.076	0.44931	0.773493	0.997849	1.48862	2.14694	-1.17762	0.41246	0.263101	-2.80761	-2.20717	-3.99295	-1.80671		-1.17341	-1.69068	-4.28123		-2.67011	-1.95812	-3.42498	-3.79583	-3.62709					-1.59849		-2.9464	-2.29728		-1.86897	-2.14281
ENSG00000176593.8	AC008969.1	#N/A	-1.35252	-0.721263	-0.454551	-0.818926	0.536975	1.00343	0.641792	0.537201	0.647932	1.20789	0.468813	1.01561	1.10121	0.920362	0.546035	0.968215	0.758986	1.02774	0.85227	-0.361514	-0.542845	-0.407441	-0.216745	-0.538576	-0.685683	-3.08141	-4.0111	-3.78944	-3.40051			-1.65034	-1.47235	-1.80226	-1.81681	-1.24813	-1.27944	-1.25313	-1.36789	-1.26665		-3.05292	-2.90696	-2.73832	-0.740546	-1.20112	-0.983111
ENSG00000113083.15	LOX	protein_coding	1.35643	1.32064	1.12494	0.807273	0.0574137	-0.440597	-0.0586362	-1.09912	-0.461015	-0.45708	-0.656927	-1.56954	-1.03199	-1.12706	-0.324427	-1.28651	0.292712	0.337956	0.313034	0.759328	0.945422	1.78944	1.04065	1.15014	1.62837	-2.09192	-2.08595	-2.54083	-3.00168	0.299213	-2.567	-3.19586	-3.22871	-3.3354	-1.10727	-0.855663	-0.757101	-1.65729	-1.03121	-0.222004	-1.63796	-2.77292	-1.83831	-1.53426	-3.40549	-4.15783	-3.93783
ENSG00000197989.14	SNHG12	lncRNA	0.93002	1.31086	0.924239	0.711736	0.436864	0.688982	0.675009	-0.164636	0.171106	0.452696	0.302774	-0.232503	0.260781	0.304784	1.13104	0.369102	0.212145	0.958209	0.805576	0.463115	0.34949	0.638406	0.339879	0.91492	0.334623	-1.54466	-1.57059	-1.91635	-1.59424	-1.0199	-1.15762	-1.63823	-1.43099	-1.62414	-2.63969	-2.88971	-2.84218	-0.744816	-2.51829	-3.01078	-1.03673	-1.69967	-1.27619	-0.626122	-2.18565	-2.10746	-1.68714
ENSG00000158747.15	NBL1	protein_coding	2.10253	1.99168	1.81098	1.92848	-3.51668	-3.05229	-3.62308	-2.04969	-3.60395	-3.29665	-3.33013	-4.45697	-4.30028	-3.82929	-1.96976	-3.82003	-2.53639	-2.8588	-3.08046	0.873984	1.14906	0.929136	0.948006	1.28581	1.02983	-4.80854	-4.77269	-5.82466	-3.82104	-2.93357	-3.92806	-1.44195	-0.803756	-1.51235	-4.06124	-2.58051	-4.20228	-4.60385	-4.29658	-5.85675	-3.68078	-4.41199	-4.07555	-4.98179	-3.4154	-2.40112	-3.03377
ENSG00000154451.14	GBP5	protein_coding	-0.833998	0.907196	0.69453	0.351729	0.606849	0.72269	1.10618	-0.874224	0.48136	-0.923942	1.99019	0.961168	1.07226	1.20652	1.77816	-0.981432	-0.855958	1.44688	0.883786	0.00305462		-2.17768	-2.27496	-2.60016				-2.47314		-1.79709					-2.77475	-1.20746								-2.61676
ENSG00000188933.16	USP32P1	transcribed_unprocessed_pseudogene	-1.33897		-1.68047		0.440993	1.71499	0.418349	0.272975	0.380228	0.995026	0.352647	1.16475	1.03377	1.4255	0.511688	1.36586	0.745759	1.40634	0.521264	-2.58546	-1.05481	-0.978401			-1.20136		-1.7526				-2.10194		-2.04411			-2.3123		-2.00992			-2.72269	-2.25576	-1.62821
ENSG00000232527.8	LINC02802	lncRNA	0.948718	0.153078	0.0385759	0.372742	0.489191	0.148153	0.912362	0.299967	1.08379	1.20185	1.18676	0.273824	0.27521	0.479828	1.03007	0.813225	0.98506	0.949349	0.97884	0.314962	-0.398209	0.0812428	-0.234793	0.172251	0.693549			-2.15685	-2.11168	-2.53086		-1.83839	-0.329165	-2.3638	-0.94401	-1.11726	-2.5345	-0.547559	-2.59737	-1.10482	-2.37668	-2.30875			-1.4419
ENSG00000105419.18	MEIS3	protein_coding	1.29716	2.12998	1.40872	1.67086	-1.81704	-1.81516	-0.976657	-0.611505	-2.78636	-1.90321	-1.79264	-1.80396	-1.20926	-2.33483	-0.785909	-2.9184	0.14971	-0.443096	-0.691855	0.922566	1.15208	1.01973	1.44576	0.931874	1.1489	-3.50026		-3.66871	-2.90872	-2.32397	-3.40969	0.517143	-1.54907	-0.36131				-2.18931			-4.26586	-3.79501	-3.16903				-3.53505
ENSG00000251301.7	LINC02384	lncRNA	2.22813	1.31875	0.731755	1.15299	-2.85072	-2.76544	-2.61887	-3.46601	-5.21077	-5.87896		-5.24472		-5.0988	-4.95668	-5.89511	-3.14194	-2.01449	-4.99268	1.65219	1.33618	1.52066	1.37154	0.793885	2.06283	-4.84949	-4.89935			-5.31026		-0.543209	-3.21788	-1.11282		-4.38538	-4.61422	-2.91622	-4.33693			-5.106	-4.86328	-5.01465		-4.30766	-4.80854
ENSG00000056998.20	GYG2	protein_coding	0.715336	-0.317295	0.835972	0.106431	0.920198	0.605272	0.976594	-0.0618949	0.107103	0.548736	-2.17824	-1.64693	-1.33549	-1.16059	-0.650978	-0.267458	0.939827	0.906625	0.870787	1.04608	1.37395	1.23399	0.970505	0.0888896	1.23552		-3.25989					1.19207	-2.41605	0.658278	-2.91933	-3.15559				-1.21526			-3.56121	-3.13929		-2.42455	-2.26987
ENSG00000115414.21	FN1	protein_coding	-0.929129	-2.58627	-3.27183	-3.30439	0.428365	0.266063	0.515789	-0.215754	0.913858	0.944111	1.48432	-0.221805	0.300998	0.493806	0.622001	1.09253	-0.513275	-0.40514	-0.384576	-1.60996	-1.65947	-0.905959	-1.57051	-1.79827	-2.111	-5.26445	-5.43395	-5.12992	-4.68333	-4.27155	-4.95395	2.11628	0.853203	1.91741	-1.00922	-0.767447	-0.399687	-1.44714	-0.308245	-2.08479	-5.85386	-5.40765	-5.15905	-5.23534	-2.47367	-4.62624	-3.22608
ENSG00000132693.12	CRP	protein_coding	0.668811	0.592765	0.263819	-0.935709	0.990622	0.317794	-0.83227	-1.03356	0.221902	-1.04143	0.546986	0.582985	-1.37739	0.216792	0.171583	1.52734	-1.25932	1.78489	-1.85725	0.045557	2.15166	0.527461	0.911014	-0.293753	1.69976		-1.46487			-2.66228	-2.26236			-1.38968		-1.86912	-2.66462		-2.08822		-2.24093		-2.19913
ENSG00000188112.9	C6orf132	protein_coding	0.792298	1.18643	0.833927	1.42878	-0.906093	0.0756415	-0.200635	-0.363764	-0.0415264	-0.556342	-2.56661	-1.62657	-1.31382	-1.30694	-0.907219	-3.64767	0.0320864	0.484789	0.13186	1.62182	1.13794	1.66091	1.02929	0.705925	1.51678	-3.08922				-3.99362	-3.39922	0.479683	0.00427329	0.362052		-3.13424	-3.96182	-1.87624	-4.0652							-2.66326
ENSG00000173258.13	ZNF483	protein_coding	-0.0324907	-0.736818	-0.00846721	-0.561819	0.53969	0.429571	0.430231	-0.0628257	0.682335	0.100776	0.257362	0.699295	0.794411	0.846267	0.152398	0.422453	0.68016	0.405716	0.645862	0.557539	0.741888	0.516761	0.779648	0.56775	0.777257	-2.25861	-1.73768	-3.11083	-4.37574	-1.94932	-3.82884	-0.453209	-0.606221	-0.246006	-2.12805	-1.93673	-1.96801	-1.69802	-2.40251	-1.53587	-3.43604	-2.976	-2.51827	-2.23147	-0.0763529	-0.0637921	0.240344
ENSG00000183091.19	NEB	protein_coding	1.30558	-0.387845	-0.640648	-0.401012	-0.919799	-1.13582	-1.04235	-1.01572	-0.611192	-0.516488	-2.21581	-1.64776	-2.24919	-1.90355	-2.99941	-2.14021	-1.71337	-1.96568	-3.40446	1.97707	1.97544	1.73416	1.27845	1.2082	1.96202	-2.7339	-3.02374	-4.62978	-4.98633	-4.48356	-4.21889	-3.68858	-3.39887	-3.879	-0.889055	-0.762738	-1.61906	-0.680048	-1.58901	0.439409	-4.40934	-3.82267	-3.2747	-2.94853	-2.48665	-2.8903	-3.18873
ENSG00000169174.11	PCSK9	protein_coding	-0.787549	-0.519947	0.585593	-0.0426386	0.713734	0.455605	0.39666	0.25173	1.01209	0.902665	0.586202	0.309612	0.810754	0.232677	1.25182	1.31959	1.80171	2.311	0.557006	0.37368	-1.27226	-1.13365	-1.52647	-1.89384	-2.15809							-1.73605		-1.83998	-2.3878	-0.917574			-3.15666	-2.13892			-1.95841			-2.41397
ENSG00000248323.7	LUCAT1	lncRNA	1.06801	0.905385	1.16286	0.907532	-0.745789	0.108426	-1.06437	-1.21583	-1.45665	-1.463	-0.0391094	-0.947015	-1.40025	-0.731957	0.60105	-1.31043	-1.42809	-0.295377	-1.33773	1.12043	1.23836	1.01054	1.75769	1.41785	1.56888	-0.984258	-1.39101	-1.86627	-0.872665	0.439598	-1.4555	-2.58076	-2.62963	-3.27032	-3.0229	-2.9556	-3.78176	-2.17876	-2.80014	-2.96962	-0.405025	-1.64448	-1.34112	-0.709698	-4.81752	-4.11513	-4.4488
ENSG00000154589.7	LY96	protein_coding	-0.235935	-0.649273	-0.470225	-0.896768	0.856481	0.472608	0.811972	0.10341	1.24327	1.15729	1.39096	0.0586597	0.466229	0.47621	1.47253	1.40496	0.589362	0.794367	0.483655	-0.337646	-0.262785	-0.404903	-0.604707	-0.278864	-0.0371767	-2.83669	-4.01071		-4.91236	-5.0556	-2.7334	0.0941925	0.156431	-0.103276	-1.55453	-1.60553	-1.73316	-0.784316	-1.08391	-1.93216	-4.27081		-3.94881		-0.328091	-0.0495633	-0.0667081
ENSG00000196405.13	EVL	protein_coding	-0.417537	-0.355964	-0.435103	-0.508712	0.527167	0.330671	0.388712	-0.0213664	0.613525	0.489604	0.202455	0.0544907	0.123296	0.164073	0.273942	0.160244	0.49479	0.510078	0.560347	-0.496549	-0.698126	-0.364938	-0.655936	-0.340277	-0.5442	-4.50168	-4.54622	-4.70259	-3.52021	-3.70101	-3.12751	-1.9035	-2.18169	-2.05411	1.28071	1.09145	0.992127	1.00411	1.28247	0.748054	-4.26159	-4.49833	-3.98017	-5.23154	-1.65319	-3.21532	-2.49066
ENSG00000285476.1	AC139491.7	#N/A	-3.51815	-3.45015	-1.70817	-1.97332	0.560717	1.27223	0.307213	0.841777	1.37541	1.4702	0.537972	0.819131	0.976267	1.10285	0.208582	1.15419	0.568563	1.24337	1.24955	-2.34711	-1.73001	-2.87132	-2.07684	-1.82494		-3.01744	-1.68606	-2.91641		-1.85856	-2.78128	-2.61559	-3.14011	-2.75899	-2.20618		-2.88849	-1.51985		-1.97432	-3.51252	-2.67443	-3.08687	-3.6758	-3.01401	-1.76271	-1.60168
ENSG00000096696.14	DSP	protein_coding	1.02671	0.984888	1.24527	1.14006	-0.432174	-0.840431	0.126311	-0.216874	0.259903	0.749522	0.826011	0.241215	0.56717	0.101801	0.616147	-0.571855	0.439998	0.323168	-0.528724	0.748572	0.891334	1.08991	0.0453418	0.320649	0.667424	-2.1972	-2.71323	-2.12753	-2.27992	-1.73969	-2.76115	-2.2313	-1.46241	-2.00818	-0.076181	0.100357	0.466691	-0.954049	-0.237774	-0.705008	-2.32893	-3.88075	-2.26864	-5.6082
ENSG00000156103.16	MMP16	protein_coding	-1.78817	-2.17482	-2.12664	-2.04934	1.94245	0.963235	1.65876	0.382797	1.39573	1.91842	0.661654	0.339586	0.86284	0.702746	1.03562	0.714467	0.87364	1.40882	0.144957	-3.19005	-3.1465	-3.17485	-2.86004	-0.389412	-2.62388							-2.45208	-1.75316	-2.25081	-3.21031	-3.54176	-3.18867	-2.65167	-4.00321	-2.27455		-3.07237	-3.82252		-1.93218	-0.961352	-0.88812
ENSG00000182782.8	HCAR2	protein_coding	1.8282	1.82529	1.50816	1.80901	-0.637615	-0.994955	-1.22581	-1.71113	-1.82087	-1.95838	-1.67264	-1.97332	-1.41944	-2.39346	-1.91042	-2.63412	-1.20514	-1.52983	-1.69981	1.25378	1.06828	0.518251	1.22595	1.39419	1.42428					-2.28282		-2.15694	-4.2352	-3.9249	-3.23604	-2.74787	-3.93367	-0.919725	-4.03656		-0.707049	-2.71515	-0.765744	-1.53353			-4.14318
ENSG00000116176.6	TPSG1	protein_coding	1.88583	2.10474	1.85881	1.89398		-5.14831		-3.25581		-5.25863		-3.79756								1.2184	1.11131	0.509461	0.840345	0.951644	1.17233	-0.36187	-0.907481	-0.821472	-0.310254	0.101184	-1.15736	-4.55472	-5.04215	-4.78192	-2.63402	-0.955788	-1.95441	-3.81096	-4.16265	-3.01168	-3.69583		-2.68612			-4.39689
ENSG00000176788.9	BASP1	protein_coding	1.58593	1.8361	1.9203	1.81392	-1.82727	-2.82309	-2.705	-3.54807	-5.33668	-3.73684	-3.59263	-5.10098			-2.35882	-4.7255	-1.84049	-2.15978	-3.00164	0.872445	1.13711	1.61667	1.33374	1.62184	0.855736	-4.96373	-4.7442	-2.62136	-4.63703	-3.46809	-4.94669	-3.60938	-2.90647	-3.22319	-2.71776	-1.51802	-2.36433	-2.30649	-2.47641	-3.57952	-4.09292	-2.91956	-4.49359	-3.15991	-2.92995	-4.58184	-3.64436
ENSG00000260997.1	AC004847.1	#N/A	1.65054	2.17318	1.8835	2.08426	-5.58264	-3.43034	-3.81445	-3.16574	-5.61122	-4.39801	-4.5672	-4.19108	-4.1121	-3.11864	-3.02786		-3.43418	-3.93774	-3.11652	0.895518	1.07553	0.801628	1.56023	0.999146	1.06723	-4.82238	-3.76502	-4.30073	-2.93719	-3.12176	-3.52982	-3.74988	-2.35347	-3.78414	-3.50821	-5.34815	-4.11983	-2.6241	-3.7742	-4.35009	-5.27079	-3.94213	-4.18109	-4.10411		-4.44977	-4.78848
ENSG00000287093.1	AC003093.1	#N/A	1.50892	1.7875	1.56586	1.10239	0.736268	0.753412	-0.515399	-0.125594	1.00944	-1.16064	0.172791	-0.812397	-1.57449	-0.744477			-1.86672	-0.733551	-0.890962	1.73203	1.15864	0.188921	0.886353	-0.354726	1.3032	-2.49144	-0.758606									-2.22594			-2.46883						-1.45077		-2.59941
ENSG00000169894.18	MUC3A	protein_coding	1.83055	1.62583	1.05566	1.66903	-1.83327	-1.4714	-2.1058	-1.4705	-4.23713	-4.61116	-3.30347	-3.26675	-4.29115	-3.98196	-2.8208	-4.15488	-1.88099	-1.92519	-3.41468	1.3579	1.55072	1.7035	1.36152	1.22361	1.59914	-1.91658	-1.77955	-3.16185	-4.05823	-3.78955		-1.90594	-3.77677	-2.22926	-3.68801	-2.9368	-4.76732				-3.54633	-4.61357	-3.98844	-4.54139		-3.83414
ENSG00000185652.12	NTF3	protein_coding	1.02724	-0.0712906	-0.607518	-0.539222	1.94751	1.53349	0.395432	-0.289403	0.0182396	-0.656917	-3.1065		-2.34173		-1.8803		0.440189	0.173461	-0.924738	1.33276	0.881748	2.19128	1.26233	0.100167	1.70387								-3.04403	-1.01534					-2.22363
ENSG00000165949.12	IFI27	protein_coding	0.920078	1.41446	0.880749	0.827263	0.254526	0.0795749	0.645574	-0.998079	-0.271594	-2.28696	1.38974	0.0753789	-0.502528	0.0363112	0.5068	-3.21183	-0.641437	0.165981	0.595048	-0.237369	-1.25873	-0.848302	-0.822226	-1.34212	-1.37096	-5.71655	-4.87332	-4.51117	-4.70781	-5.77198	-3.66772	0.620574	1.58116	0.951758	-0.895188	-1.63273	-1.2135	-1.38355	-1.01523	-2.37606	-6.41303	-5.08147	-4.83837	-4.99431	0.557018	0.787602	0.758608
ENSG00000139970.17	RTN1	protein_coding	0.142295	1.88006	0.950345	1.08949	0.759452	0.0861234	-0.468117	-0.643812	-0.0553605	0.682915	1.60739	0.247962	0.0950897	0.72625	1.61478	0.933682	-0.205478	-2.80789	0.30368	0.486575	-0.338517	-0.474023	-0.166368	-0.0423592	0.513797	-3.12632	-2.26382	-2.6451	-1.94027	-2.9973	-1.658	-2.72986	-2.57834	-2.87516	-0.773384	-0.125766	-0.391968	-1.90616	-1.12511	-0.95253	-2.57851		-1.87795				-2.17986
ENSG00000077522.14	ACTN2	protein_coding	0.980236	1.41261	0.538989	0.0416937	-1.17707	0.140093	-0.481616	-0.455843	-0.295465	-0.496788	-0.372293	-0.146847	-0.0766125	0.310501	0.015891	0.404403	0.356048	0.21186	-0.111592	0.560319	0.913776	0.734889	0.974098	2.02408	0.563769	-0.531605	-1.21674	-1.75738	-2.10331	-0.490392		-3.73365	-3.18066		-1.61878		-1.51177	-0.124132	-1.97394	-2.33717	-3.17079		-2.85046	-3.71413	-1.57673	-1.45073	-1.58135
ENSG00000111885.7	MAN1A1	protein_coding	0.602477	0.82552	0.2903	0.0327763	1.73419	0.4201	0.0317021	-1.37953	-1.06435	-1.40314	-0.903183	-3.05858	-4.44175	-1.29728	-0.312487	-2.55637	0.598004	0.929766	-0.926091	1.22091	1.40912	1.4738	0.957408	1.01108	1.7736	-6.24365	-5.58447	-2.44156		-3.59857	-4.00083	0.0695899	-1.74556	-0.228039	-1.38575	-1.31052	-2.13814	-2.27024	-1.34534	-1.14256		-3.53853	-5.1864	-4.43431	-0.192367	0.0459257	-0.494354
ENSG00000145703.16	IQGAP2	protein_coding	0.57209	-0.516146	0.247411	-0.781479	1.30453	-0.156928	0.522155	-0.316722	0.576335	0.551866	0.670883	-0.017496	0.375534	0.100704	-0.270198	1.2715	0.610989	0.519323	-1.06094	0.832436	1.06507	1.06926	0.435043	0.264776	0.663282	-1.90115	-2.11432	-1.8203	-1.85759	-3.06305	-1.52833	-1.79781	-3.30877	-1.45792	-0.594371	0.322732	0.149348	-0.294822	-0.0256011	0.965479	-2.33573	-4.15319	-2.593	-2.20803	-2.6457	-4.65006	-3.88298
ENSG00000090539.15	CHRD	protein_coding	1.30912	1.43633	1.6244	1.54887	-2.32991	-1.59756	-2.47074	-2.46251	-4.07124	-5.48122	-3.78294	-3.62534		-3.25685	-4.34628	-3.00501	-3.22313	-2.82461	-1.76534	1.40276	1.83088	1.45191	1.30315	1.72957	1.32032	-2.95049	-2.62433	-2.51326	-2.67834	-3.53407	-2.02586	-1.84216	-4.18064	-2.53672	-4.43298	-3.1353		-3.14487	-5.65762	-3.96185	-1.89291	-4.0846	-2.64969	-4.29709		-4.38267	-5.73948
ENSG00000169855.20	ROBO1	protein_coding	0.675542	1.48723	1.35714	1.48703	-0.200384	-0.886315	-0.373073	-0.0178748	0.507958	1.22562	1.14445	0.117852	0.383648	0.277076	1.39832	0.645852	-0.0648852	0.236227	-0.714443	-0.624087	-0.827539	-0.833839	-0.319822	-0.227252	-0.886462	-3.49613	-4.48635	-3.13052	-3.06599	-3.76009	-4.48465	-0.261706	-0.544205	-0.394588	-0.389141	-0.482531	-0.560154	-1.20252	-0.585219	0.339375	-5.53228	-2.91692	-4.24856	-2.76832	-0.90576	-0.45504	-0.49276
ENSG00000285972.1	CERNA2	lncRNA	0.103729	-0.166169	-0.128777	-0.0178379	-0.00317204	-0.275969	0.0918521	0.361669	0.996097	1.41764	0.611218	0.140855	0.734841	0.370264	0.982235	0.936936	0.414486	0.435625	-0.143879	-0.0498484	-0.0943404	0.735188	0.19367	0.0865286	0.150871	-0.491513	-0.422769	0.409498	-0.0896485	0.607067	0.6442	-2.20678	-3.183	-2.68949	-6.65315	-6.50407	-4.23585				-0.17097	-0.18177	-0.00970553	-0.0735092	-3.84396	-3.14381	-3.3833
ENSG00000110900.16	TSPAN11	protein_coding	0.248601	-0.0397182	0.196198	0.602083	1.83783	1.06237	2.54805	-0.671924	-0.336403	-0.310227	-0.0122389	-0.800089	-0.641014	-0.117018	1.81528	-0.95735	0.612294	1.46633	0.374006	0.477433	-0.0700222	-0.651048	-1.1302	-0.135267	-0.731998	-1.86902	-2.47825	-2.19807	-1.9877	-2.78103	-3.14142	-1.26836	-1.3545	-1.24653	-1.73063	-1.69073	-1.32047	-2.46143	-1.04318	-3.22371	-3.67561	-2.55739	-2.09829	-4.45848	-0.903473	-0.253267	-0.340792
ENSG00000249628.3	LINC00942	lncRNA	-4.03136	-4.58398	-3.93494	-3.51634	1.04663	0.570969	1.22032	0.198206	1.11369	1.13696	1.76167	0.875201	0.450315	0.854471	1.7383	2.2515	0.147749	1.30978	0.0228761	-3.16933	-3.97548	-5.10992	-2.97152	-3.75006	-3.55058	-2.60649	-2.42455	-3.50885	-4.01905	-2.49675	-1.83249		-5.45866	-3.80687	-3.38947	-4.24472		-3.31826		-3.58861	-0.715739	-2.27271	-2.1439	-2.61164	-2.94021	-3.95982	-4.29354
ENSG00000137491.15	SLCO2B1	protein_coding	-3.40256	-3.37419	-4.03758	-4.69973	0.283655	0.165605	0.721874	0.796094	1.73829	1.78642	1.40065	0.754018	1.32748	0.498234	0.482173	0.912921	0.821787	1.47767	0.637275	-2.20604	-2.15554	-2.37744	-2.35884	-2.38372	-1.82464	-0.964678	-1.55246	-4.23504	-3.45176	-3.14208	-4.01188	-1.61876	-4.33658	-2.07561	-3.40608	-3.00025	-4.40614		-3.55745	-3.04577	-1.41213	-2.49817	-2.51147	-2.20412	-2.59864	-2.09016	-2.31308
ENSG00000211597.2	IGKJ1	IG_J_gene					1.54516	0.72226	1.24489	0.185457	1.44719	1.19118	1.06147	0.207814	0.274302	0.107537	0.937916	0.995495	0.797906	1.10008	0.795979								-2.93809		-2.96997	-2.38776	-1.36308	0.00960793	1.23285	0.531829	-2.97054	-2.02383	-3.03254		-2.0788	-1.36158	-0.476095		-3.23007		-0.177966	0.317505	0.18429
ENSG00000122574.11	WIPF3	protein_coding	1.57923	0.570064	0.577595	0.357386	0.87438	0.0975519	0.821929	-0.168532	0.798213	0.383125	0.567338	-0.0405976	-0.541154	-0.0144322	0.483161	0.362532	0.909642	0.162076	0.00439866	0.566909	0.235144	0.433928	0.106775	0.404278	0.253827	-2.73791	-3.68543	-0.000116608	0.835782	0.03526	-0.514144	-2.76664	-3.09309	-4.04087	-0.119872	-0.298215	-0.112244	-0.236035	-0.126697	-0.196763	-4.70291	-4.9003	-5.32507		-2.25998	-1.39994	-1.54103
ENSG00000168477.19	TNXB	protein_coding	0.628019	0.549456	0.491507	0.40394	0.425623	0.969941	0.539494	-0.205169	0.502555	-0.46914	0.808759	0.543001	0.203703	0.700673	-0.0836775	-0.458957	0.261946	0.21571	1.30625	0.986729	0.268329	0.79454	0.183595	0.935171	0.658334	-2.53512	-1.90534	-1.73225	-2.07952	-1.68425	-1.78004	-0.990866	-1.2321	-0.734841	-0.864101	-1.22091	-0.883826	-0.83204	-0.600861	-1.57671	-1.55274	-2.03186	-1.95727	-2.06105	-2.75136	-3.24695	-3.46988
ENSG00000228278.5	ORM2	protein_coding	2.43755	0.214351	1.66911	1.2051	-2.12886	-3.84168	-3.2219	-2.5812	-0.888173	-2.12325	-1.83093	-1.37098	-0.514922	-2.64669	-2.58184	-1.3155	-2.97717	-0.777035	-1.10822	1.53557	0.845234	1.05259	-0.680735	-0.169657	2.46877	-3.60304	-2.71441			-1.39251											-3.71397	-3.24452
ENSG00000111335.13	OAS2	protein_coding	-0.192147	1.10841	0.536934	0.415445	1.20254	0.242971	1.55856	-0.984812	0.518564	-1.22873	1.91329	0.718597	0.752436	0.905773	1.28139	-1.01242	-0.903301	0.441586	-0.0597929	-0.0183879	-1.72979	-1.24341	-1.00272	-1.83891	-1.69009	-3.90048	-4.00406	-5.32261		-4.04023	-3.79185	-1.75557	-0.272646	-0.9328	0.43967	0.0758091	-0.220461	-0.660922	0.324279	-0.141893	-3.10417	-3.82408	-3.94133	-3.11245	-3.09268	-2.26959	-2.08011
ENSG00000155897.10	ADCY8	protein_coding		-4.75963			1.6073	0.941892	1.45882	0.229453	1.50658	1.3513	1.18161	0.201177	0.747803	0.872841	0.796407	1.19067	0.610543	1.12385	1.37198	-5.35282		-5.67908	-4.69307	-5.77736			-6.60109	-5.42558	-4.94849	-6.39658	-4.15097	-0.87245	-1.07459	-0.966666	-1.16968	-1.13452	-1.02473	-1.15672	-0.989242	-1.28137	-6.67482		-5.57432		-0.765584	-0.797026	-0.528018
ENSG00000136842.14	TMOD1	protein_coding	-0.666449	-1.06727	-1.5722	-1.27821	1.05858	0.446941	0.564369	0.463161	1.68247	1.61117	1.12527	-0.105173	0.739542	0.830549	1.44467	0.582842	1.23055	1.46836	1.56857	-2.10875	-2.24194	-0.498281	-1.21614	-1.26476	-1.473	-1.80582	-3.30182		-2.33149	-0.684298	-2.56956		-2.6036								-2.22171	-1.28156	-2.17916	-0.91342			-3.22279
ENSG00000169436.17	COL22A1	protein_coding	-0.947221	-0.427403	-0.954694	-1.25191	-0.164988	0.267384	-0.00572789	0.349614	1.20133	1.81402	1.00684	0.60712	0.330481	0.399672	0.663194	0.596465	-0.522004	0.0287216	-1.26683	0.490865	-0.247315	0.240023	-0.151986	-0.425457	-0.251642	0.513636	0.189052	0.0349666	0.503998	0.75801	-0.433303	-3.94883	-4.19606	-5.38415	-3.06713	-3.14204	-3.2973	-2.69938	-3.30455	-3.06978	1.10785	-0.555619	0.176383	-0.268349	-5.19095	-6.56495	-4.24897
ENSG00000129116.19	PALLD	protein_coding	-0.122761	0.104114	0.102191	0.443323	1.24365	0.313747	1.03457	0.0206317	1.23068	1.32907	0.881809	0.10465	0.348939	0.28346	0.950481	0.930244	0.386642	1.10089	0.353876	-0.354801	-0.436441	-0.45475	0.0677397	0.461444	0.198239	-2.51535	-2.2942	-3.21404	-2.22504	-3.06146	-3.29927	0.0115425	0.230797	0.128467	-0.862783	-0.662622	-0.152117	-0.959632	-0.603208	-0.86986	-3.02394	-3.67078	-2.13311	-2.06769	-2.27192	-2.41437	-2.07091
ENSG00000028137.19	TNFRSF1B	protein_coding	2.43659	2.46106	1.64344	0.94036	-1.52406	-1.31777	-1.26474	-1.42288	-1.08017	-1.1673	0.128149	-1.88998	-1.32022	-1.59959	-0.00559569	-2.42686	-3.08725	-1.71724	-1.62233	0.488011	0.32085	0.361398	0.211586	1.26491	0.0072501			-2.56555	-1.865	-2.91891											-2.49953		-3.12503
ENSG00000230316.7	FEZF1-AS1	lncRNA	-0.0451326	0.0165556	0.384709	0.100163	1.40187	1.25129	1.69509	0.086872	0.134693	1.12816	-0.0169948	-0.356158	0.131457	-0.432737	0.807477	1.21521	1.29214	1.65423	-0.0355857	0.66691	0.719414	0.136153	0.309561	-0.152956	0.344605										-1.37379	-1.88062	-1.29569	-0.529664	-1.88933	-2.90082
ENSG00000172164.15	SNTB1	protein_coding	0.555097	0.505124	0.187801	0.067629	0.976885	0.156147	0.683552	0.00211481	0.937455	1.12637	1.07575	0.300106	0.610101	0.632206	0.824597	1.21758	0.100378	0.834146	0.454704	0.216939	0.508885	0.430134	0.0586567	0.379752	0.610445	-1.57387	-1.94524	-1.67304	-1.86215	-0.754608	-1.88535	-2.36227	-2.047	-2.35999	-0.593359	-0.818654	-1.37956	-1.94757	-0.873216	-0.680177	-1.08576	-1.60517	-1.36715	-1.88308	-2.27216	-2.0677	-2.19531
ENSG00000268964.3	ERVV-2	protein_coding	-0.964305	-0.487842	1.19774	0.0442259	1.5728	0.262645	1.56301	0.516329	1.12058	1.57878	1.21381	-1.19548	-0.317771	0.239986	2.31192	-2.74104	-0.667568	1.07015	-1.04645	0.59065	-0.0139068	-1.03654	0.0293198	0.223867	-0.793744							-2.24839	-1.71939	-2.37208		-1.7469				-1.34617						-2.88275	-1.46368
ENSG00000178773.15	CPNE7	protein_coding	1.86542	1.9542	1.53348	1.69744	-3.43576	-1.9899	-1.71637	-1.06612	-2.47165	-3.23067	-2.38474	-2.95502	-2.84119	-2.34703	-2.61132	-2.87887	-1.9832	-2.28996	-1.73971	1.30789	0.954058	1.10111	1.34143	1.25043	1.51342	-3.24295	-2.83986	-2.29941	-3.50171	-2.94153			-0.541047	-1.52472	-3.49984	-3.73273					-4.21708		-3.79036				-3.76751
ENSG00000135046.14	ANXA1	protein_coding	1.29076	0.680044	0.961497	1.16208	0.569468	-0.300076	0.471545	-0.415781	0.45695	0.168555	0.300775	-0.309289	-0.192917	-0.351516	0.367292	0.491999	0.42174	0.518694	0.487118	0.315783	-0.0363719	0.232906	0.300457	1.15383	0.845701	-4.56085	-3.8927	-5.18054	-5.22064	-2.92587	-4.01655	-0.315664	-0.118582	-0.394485	-0.408449	-0.252987	-0.405401	-0.556756	-0.272683	-0.210639	-1.99969	-2.85607	-2.18376	-1.91818	-0.493459	-0.0786897	-0.252113
ENSG00000113763.12	UNC5A	protein_coding	1.65162	1.35478	1.16684	0.82553	-1.85545	-2.44785	-2.70468	-1.10692	-1.99648	-0.481197	-3.03383	-1.3055	-1.77055	-1.99388	-1.8956	-0.633356	-1.38045	-2.15347	-1.42938	1.72407	1.6547	2.08707	0.951042	1.29138	1.31456	-4.20501	-2.26956	-3.03404	-2.05512	-2.52844	-1.58007	-3.81281	-4.31223	-3.30165	-3.93344	-1.65328	-3.37666			-1.95051	-1.49122	-1.74746	-1.2264	-2.01934
ENSG00000231252.3	AC099792.1	#N/A			-3.14098		1.89471	1.30347	1.75745	0.314156	0.748543	1.30494	1.10704	0.804163	0.855421	1.03786	0.35825	1.53081	0.669421	0.974713	0.199528				-3.36239	-1.86367	-2.01588	-1.55985	-2.10154		-2.24387				-1.56881	-1.57374									-0.578003			-3.63643
ENSG00000152377.14	SPOCK1	protein_coding	0.439926	0.469368	0.291702	-0.177075	-0.0900651	-0.147651	-1.04172	-0.0792976	0.614403	0.876508	-0.0522785	-0.730294	-0.794313	0.54829	0.185768	1.36304	-0.369	0.0667403	1.17148	1.06284	0.505056	1.19462	1.16224	1.55733	0.387926	-0.693997	-1.31586	-1.4878	-2.56107	-1.49699	-2.59956	-1.87897	0.149695	-0.667945	-2.52957	-1.93668	-1.81143	-2.32036	-2.07061	-2.68174	-1.2803	-1.91262	-1.61477	-1.3087	-2.54566	-1.87348	-2.86733
ENSG00000272502.1	AC104958.2	#N/A	1.57251	1.52199	1.29216	1.11803	-0.0580081	-0.796619	0.209158	-0.0532642	0.764405	0.709512	0.88882	-0.392718	-0.0682147	0.455906	0.279512	0.603949	-0.17264	0.587292	0.245892	0.529466	0.786278	0.436767	0.000343631	0.740798	0.170751	-1.55747	-1.79013	-1.48396	-2.47075	-1.86784	-2.13471	-0.867878	-2.08333		-0.0315543		-1.88848		-2.597		-1.70859	-2.29434	-0.348761			-1.86841
ENSG00000165434.8	PGM2L1	protein_coding	-1.34308	-0.970196	-1.29816	-1.17338	2.00927	0.483472	1.12413	0.0542073	1.34917	1.54342	1.22794	0.509165	0.824823	0.937298	0.584279	1.60494	0.577939	0.612447	-0.0576171	-0.818349	-1.22046	-0.288958	-0.72283	-0.183827	-0.985245	-2.60814	-2.51615	-2.90205	-2.17542	-1.9198	-2.65241	-0.702646	-1.08968	-0.769307	-2.25446	-2.2536	-1.90662	-2.09367	-2.06479	-1.66318	-1.78061	-1.96963	-1.92621	-1.42397	-2.45167	-1.65478	-1.97884
ENSG00000166126.11	AMN	protein_coding	0.681844	0.429495	-0.160002	-0.202345	0.551125	0.13081	0.443311	-0.581466	-0.0346592	-0.813471	-0.836906	-0.770102	-1.19505	-1.69226	-1.39676	-1.07042	0.484412	0.224415	-0.708951	1.22073	1.42012	1.19065	0.881748	0.637783	1.19489	-4.23203	-3.49252	-3.83226	-3.33134	-3.22466		-1.92672	-2.45969	-1.75617	0.728648	1.08051	0.167241	0.81151	0.820117	-0.611925	-5.08561	-4.62137	-5.03361	-5.81016	-1.00693	-0.788744	-0.861266
ENSG00000101076.17	HNF4A	protein_coding	1.06581	0.368744	0.426318	0.0258817	0.411089	-0.20801	0.135672	-1.78415	-0.25032	-2.11004	-3.63125	-2.71039	-1.56697	-3.04173	-4.07388	-3.54335	0.672959	0.503177	-0.631067	1.52626	1.71033	2.06898	1.05709	-0.262011	1.82921	-0.246034	0.436676	-1.50692	-3.49045	0.169052	-2.90448	-0.881318	-1.985	-1.21139	-5.41587	-4.91506	-2.58286	-2.38445	-5.64074	-4.51264	-3.66493	-3.96388	-4.93582	-4.28876	-1.20723	-1.02847	-1.01634
ENSG00000013588.9	GPRC5A	protein_coding	1.26723	0.698927	0.127465	0.566561	0.89229	0.913609	0.906728	-0.316779	0.120296	0.0189253	0.393556	-0.886129	-1.09603	-0.191107	0.33921	-0.883542	0.172326	0.700813	1.04896	0.402907	-0.304192	0.744105	0.731557	1.76833	0.517654	-3.09479	-3.52118	-3.7421	-1.47655	-0.395961	-2.38401	-0.815451	-0.381954	-0.864298	-1.76581	-1.97886	-1.99153	-2.04146	-2.04752	-2.00332	-0.528368	-1.83712	-1.24728	-0.904707	-1.96673	-1.1687	-2.69295
ENSG00000287485.1	AL451166.1	#N/A	0.949989	0.219067	0.440738	0.681674	1.26269	0.528032	1.75828	0.0178063	0.437106	0.0341496	0.471305	-1.11241	-0.694784	-0.545878	0.537473	0.663837	1.04357	1.05226	-0.273049	0.817676	0.379511	0.594422	0.596732	0.956636	1.49625		-1.5531	-0.573919			-1.92769		-0.955453			-1.49669					-2.51708		-0.936547		-2.39263	-2.62827	-1.20661
ENSG00000104044.16	OCA2	protein_coding	1.52885	0.8066	0.758388	1.20048	-1.89774	-1.98754	-2.31164	-0.748746	0.158737	-0.144138	-1.62608	-1.463	-1.74318	-1.43628	-0.702494	-0.788625	-0.925776	-1.75448	-0.100284	1.53806	1.49784	1.35045	1.27051	1.46088	1.77532	-3.84736	-2.16343		-1.72312	-3.04942	-2.02261	-1.10423	-0.982027	-0.469248	-2.61183	-2.84987	-1.31776	-2.45676	-2.25567	-1.92604	-3.95197	-2.82994		-2.82852	-2.50301	-3.37224	-1.37727
ENSG00000130475.14	FCHO1	protein_coding	1.14615	1.34582	1.17199	1.1201	0.779289	0.483847	0.945862	-0.335255	-0.613011	-0.875789	-0.469089	-0.74874	-1.51664	-1.51333	0.816506	-1.31762	0.944775	0.741367	0.429629	0.827539	0.620437	0.837815	0.466598	0.700483	0.647495	-3.02861	-4.19211		-4.4623	-3.94193		0.476265	-0.73732	0.220159	-1.71011	-2.87898	-1.27646	-1.61385	-1.75463	-1.01301	-2.14829	-1.75146	-1.85918	-3.69065	-0.815539	-0.482909	-0.203421
ENSG00000100342.21	APOL1	protein_coding	1.73863	1.17755	1.20798	1.09717	0.158704	-0.135895	0.756192	-0.504151	0.502484	0.191012	0.283344	-0.421815	0.146935	-0.368914	1.15359	-0.137323	-0.00424966	0.527859	-0.534739	0.602875	0.716398	0.252662	0.900734	0.758803	0.817423	-2.0187	-2.01062	-1.92409	-1.35947	-1.49992	-2.1367	-1.29148	-0.843134	-1.34029	-1.44974	-1.82862	-1.87833	-2.12166	-1.55355	-2.03236	-1.71885	-2.06683	-1.88431	-1.71192	-1.44957	-1.4469	-1.24623
ENSG00000221971.3	TTC4P1	processed_pseudogene	1.83273	1.26265	1.95066	1.59157					-0.570036		-0.0689629	-1.36196		-1.54665	0.412747	-2.51649		-1.28977		1.78626	1.50897	0.174815	0.741477	1.44699	0.909989	-2.44226		-0.917914		-0.824294		-2.04311	-1.51743				-1.34097					-2.11664				-2.6917
ENSG00000198756.12	COLGALT2	protein_coding	0.930919	1.60518	0.96905	0.902866	0.857921	0.364394	0.439216	0.446093	0.851005	1.31106	-0.272692	-0.264156	-0.703077	0.128293	0.458218	0.144743	0.113169	0.422113	0.153436	0.695965	-0.127798	-0.0725753	-0.438899	-0.183564	-0.334317	-2.63662	-2.03995	-2.817	-2.39171	-2.62442	-2.87287	-0.0352797	-2.24811	-0.364019	0.197176	-0.636492	0.230675	-0.468223	0.359794	-1.6592	-2.14613	-2.78661	-2.81202	-3.41841	-2.63576	-3.07595	-2.03933
ENSG00000158966.16	CACHD1	protein_coding	-0.64387	-0.44458	-0.121548	-1.09022	1.39817	0.534369	1.16636	0.271306	0.874154	1.28833	0.860663	0.465919	-0.0243872	0.540694	0.727537	0.755178	0.587393	0.824923	0.523857	0.146971	0.566301	0.487406	0.253211	0.746074	0.205826	-1.56034	-2.75929	-2.25107	-1.94167	-3.00463	-2.21747	-1.36959	-0.775223	-1.13056	-1.48363	-1.0034	-0.729408	-2.12127	-1.24782	-1.81054	-0.836862	-1.52839	-0.336815	-1.51961	-1.92162	-2.70264	-2.34659
ENSG00000133488.15	SEC14L4	protein_coding	1.38685	0.772877	0.848031	0.363672	-1.23237	-0.766095	-2.22824	-1.40531	-2.25011	-3.35519	-3.36821	-2.05637	-3.20966	-2.67161	-2.67746	-4.05187	-1.86779	-2.51041	-1.25991	1.88449	1.94298	1.99664	1.57218	1.16197	1.7193	-2.38631	-2.80389	-2.96135	-2.2451	-3.31867			-3.07963								-2.62543	-3.10181	-3.51469	-2.19565		-3.6435	-3.49999
ENSG00000168135.4	KCNJ4	protein_coding	0.815063	0.302579	0.361551	-0.840573	-1.35937	0.418511	0.5048	0.122264	-0.822597	-0.201126	0.304963	0.44289	-1.11601	0.126267	-0.932509	1.38392	0.0373226	0.203107	-0.679802	1.15259	1.8599	1.43134	1.12293	0.739985	1.5573								-1.07738	-2.40321		-2.39587				-1.37065
ENSG00000196979.1	GPRACR	lncRNA	0.827368	1.08784	1.38736	1.7231	0.0297918	0.471798	0.599283	0.58929	0.398054	1.41907	1.61425	-0.443689	-1.29034	0.690633	1.13862	0.0344582		0.381169	-1.04264	0.677131	-0.294774	-0.552074	0.195766	0.0968924	-0.624377							-2.0672	-0.37777	-1.47769								-1.48799	-1.89419			-2.0818	-2.57565
ENSG00000109255.11	NMU	protein_coding	-0.106537	0.226638	-0.429317	0.40363	0.67925	0.299032	1.00894	0.500264	1.42109	1.59516	0.414121	-0.0182125	0.363271	0.276985	1.20779	0.68405	0.171149	1.13329	0.076085	0.49564	-0.844566	0.479823	0.192523	0.217611	0.865464	-0.299412	-0.599787	-1.53471	-1.89549	-3.21706	-2.17742	-1.38051	-2.80286		-3.14674	-1.5773	-2.19945	-1.04945	-2.26158	-0.289881	-0.259418	-2.3502	-0.725537
ENSG00000115590.14	IL1R2	protein_coding	1.40057	1.64873	1.88356	1.51662	-0.517773	-0.841177	-0.552162	-0.838473	0.186565	-0.275569	-0.197001	-0.682295	-0.129277	-0.707663	0.436476	-0.641549	0.230272	0.502487	-0.634776	0.821976	0.629885	1.19377	0.503615	0.405664	0.938615	-2.64801	-2.63459	-2.77713	-2.2276	-2.17146	-1.02168	-0.201783	-1.59438	-0.744062	-2.78245	-3.03967	-2.07039	-2.09765	-2.71617	-2.66153	-1.08186	-1.22755	-1.33715	-1.22726	-1.68867	-1.17943	-1.21073
ENSG00000011422.12	PLAUR	protein_coding	1.64804	1.83414	1.23837	1.63396	-0.106345	0.0426706	0.135819	-0.275186	-0.591313	-0.536465	-0.239381	0.560109	-1.25004	-0.724619	0.551668	-1.46643	0.0216403	0.346284	0.109814	0.321343	-0.0622935	-0.397783	0.818518	1.0412	0.453437	-1.64116	-1.59508	-2.20008	-1.8536	-0.824446	-1.19641	-0.584343	-0.748039	-0.987064	-2.80861	-2.40009	-3.50494		-2.28959	-3.07266	-1.40202	-1.42794	-1.19603	-1.54741	-3.92902	-2.57503	-1.70115
ENSG00000178860.8	MSC	protein_coding	-0.514704	-0.508075	-0.648598	-0.594802	1.28628	0.375825	1.06823	0.109039	0.80173	0.914874	1.02251	0.165471	0.349469	0.0819026	1.5552	1.36001	0.628924	1.13286	0.753465	-0.404565	-0.498061	-0.292803	-0.131829	-0.59355	-0.426077	-0.67965	-1.19266	-0.471791	0.937486	0.395711	-0.311868	-2.33807	-1.72159	-2.60089	-3.58396	-3.75744	-4.43617	-2.67934	-3.71547	-3.47558	0.182782	-0.280286	-0.636532	-0.923003	-2.69654	-3.04194	-2.67238
ENSG00000100344.11	PNPLA3	protein_coding	0.269962	0.0939221	0.126838	-0.0483356	0.533614	0.497844	0.140163	-0.267954	0.0147696	0.0223351	-0.407223	0.238805	0.126284	0.271475	-0.172191	-0.269903	0.686899	0.681246	0.391723	1.42127	1.3363	1.42721	0.606077	1.1391	1.3412	-1.10893	-0.60694	-2.56346	-1.86865	-1.7025		-1.97225		-2.49953	-1.69105	-1.42421	-2.65856	-1.46721	-2.72362	-1.77159	-0.800189	-1.6643	-0.785411	-1.07776
ENSG00000134339.9	SAA2	protein_coding	1.92543	1.66546	1.13914	-0.0896292	-0.565851	-0.408583	-0.537635	-1.26522	-1.60976	-1.1153	-1.7459	-1.50549	-1.84213	-1.42879	1.15287	-1.52181	-0.729573	-0.34968	-0.318137	0.721024	0.729088	1.81335	1.2958	0.313411	1.64024	-1.03599	-1.31685	-1.24727	0.0104489	0.160594	-1.30241	-3.25657	-0.235979	-1.59364		-3.65483	-3.22766				-2.81891	-2.8087	-3.43154	-3.01479		-3.56463	-4.70626
ENSG00000254419.1	AL139349.1	#N/A	-0.306907	0.244117	0.804988	0.601287	0.296091	1.12927	1.03361	0.0446758	-0.00831083	0.554909	-0.142631	0.17465	0.620069	0.215825	-0.0437041	0.340879	0.634436	0.753834	0.52494	0.798666	0.812063	0.326115	0.898921	0.105736	0.176618	-1.73621	-1.50939	-3.92989	-3.52331	-2.19757		-0.971946	-0.475119	-1.54936	-0.0201738	-0.621534	-0.709765	-0.0543302	-0.285829	-0.642063	-1.87931	-2.08374	-2.62152	-2.23484	-2.20267	-3.09096	-2.1383
ENSG00000146678.10	IGFBP1	protein_coding	2.36169	2.71704	1.52484	2.28638	-6.61683	-5.01705	-5.60469	-3.16304	-6.64005	-4.2698	-3.80479	-4.62382	-5.00134	-4.69988	-2.54418	-5.85529	-2.15645	-2.58941	-3.74246	0.401813	-0.271392	-0.406973	-0.604735	-0.582657	-0.142997					-4.25512		-4.20512	-4.24926			-5.60269	-3.94997	-4.74497		-5.12925	-4.67157			-4.6229	-4.00261	-2.2392	-5.42048
ENSG00000170961.7	HAS2	protein_coding	0.0748122	0.834277	0.617001	0.899146	1.31202	0.125717	-0.240227	-0.0294172	0.45661	1.1449	0.177946	-1.28668	-0.0469932	-0.374978	2.12901	0.99191	0.0173061	1.39416	0.715415	0.807609	-0.457975	-0.119137	1.34719	0.685363	-0.212044								-1.43252		-2.22517	-1.48008			-1.68231	-0.877486		-2.03311
ENSG00000077420.16	APBB1IP	protein_coding	1.03145	0.677508	0.359755	0.14535	0.417773	-0.135975	0.343073	-0.132061	0.764437	0.632546	0.44659	-0.35832	-0.272503	-0.310094	0.394723	0.189153	0.335502	0.436448	0.0961818	0.711299	1.12097	1.2059	0.754407	0.877564	1.04936	-0.224221	-0.109104	-0.549948	-0.483856	0.022612	-0.852459	-2.19494	-2.05517	-2.33145		-5.63875			-4.85014		0.336605	-0.750676	-0.162778	-0.100111			-6.09629
ENSG00000145626.12	UGT3A1	protein_coding	-5.36504	-5.37411			1.33596	0.348645	1.43739	0.161185	1.07069	1.38852	1.12135	0.299713	0.501164	0.248198	0.798447	1.47234	0.833169	0.656973	0.11641	-5.36035			-5.94911			1.10831	0.80007	0.484952	0.37275	0.0492164	-0.0946407	-4.79712	-5.67165	-5.03844	-5.83054	-5.68623	-4.6731	-3.48074		-5.20425	-0.844936	0.0569114	-0.200661	-1.25158	-5.14546	-4.6265	-4.87231
ENSG00000136630.13	HLX	protein_coding	0.306224	0.989002	0.65284	0.443306	1.85243	0.790796	1.12921	0.023726	0.466921	0.853918	0.529887	-0.140588	-0.640285	0.0345625	0.91057	0.47525	0.827366	0.997201	0.477252	0.286179	0.151343	0.067943	0.895123	-0.140202	0.350884					-1.79021		-0.302891	-0.132696	-0.140362	-1.65487	-1.43232	-1.95591	-0.683109	-2.66006		-2.55156		-2.50341	-1.75177		-2.30115	-1.88214
ENSG00000137285.10	TUBB2B	protein_coding	-0.668994	1.2999	0.221324	0.400333	0.116465	0.322456	0.455374	0.79398	1.11937	1.90383	1.27996	-0.212269	0.0731591	0.193448	1.43235	0.352781	0.321709	0.840017	0.737944	-2.00523	-1.69903	-2.19155	-1.24574	-1.28624	-2.35005	-2.69662	-3.79802	-2.51721	-1.92603	-2.20045	-3.23233	0.477375	0.00422871	0.140437	-1.19493	-1.80984	-1.28989	-0.826965	-1.60998	-2.01708	-4.43921	-3.01719	-3.42838	-3.42207	-2.78658	-1.67401	-1.78125
ENSG00000197467.16	COL13A1	protein_coding	1.72298	1.18033	0.96952	1.38569	-1.01927	-0.0919383	-1.35355	-0.290195		-1.55582		-1.29218			-1.52914	-1.91558	-1.55648	-0.244647	0.41632	1.7004	1.05037	1.53547	1.17008	1.81365	0.444166							-1.50164			-1.80624		-1.47041		-1.24774			-2.25015	-2.67219			-2.82009	-1.6639
ENSG00000188856.6	RPSAP47	processed_pseudogene	1.30533	1.24666	1.35388	1.22964	0.820886	-0.244017	0.309161	-0.583281	0.981063	0.893385	0.621731	-0.555684	-0.569107	-0.698942	0.980238	0.289476	0.545013	0.433667	-0.00159518	-0.0579238	0.413048	1.08998	-0.0121648	0.358943	0.863424				-2.83381	-2.9002	-1.33651		-3.13808		-0.714425	-0.0470939	-0.050952	-2.04097	0.0276713	0.501346				-1.8476	-2.62939	-3.86034
ENSG00000185950.9	IRS2	protein_coding	1.08703	1.45625	0.932694	0.673033	-0.23208	-0.659	-0.771595	0.0491968	0.740401	1.24191	0.396659	-0.0281872	0.239932	-0.24757	1.17848	-0.52246	0.243527	0.162702	-0.529169	-0.0531353	0.936323	1.00955	0.597643	0.667042	0.931248	-0.325479	-0.921341	-2.46568	-2.47268	-0.392934	-2.18156	-0.983915	-1.76247	-1.28898	-1.88451	-2.1543	-2.36871	-2.79964	-2.20447	-2.53712	-0.521069	-1.39825	-0.0768668	-0.591732	-2.72355	-2.58541	-2.00322
ENSG00000173662.21	TAS1R1	protein_coding					1.32183	1.25557	1.48201	-0.12649	0.544888	0.200668	1.09531	0.431298	0.754071	0.994781	0.906003	1.799	0.806081	1.31259	0.813111	-1.39399	-2.15137			-1.86545		-1.89001	-2.1035		-1.98999	-2.67053		0.395381	-1.26414	-0.45008	-2.61547		-3.30107				-2.51741	-1.40503	-3.52401	-1.45862	-0.127524	-0.278595	-0.226342
ENSG00000145685.14	LHFPL2	protein_coding	0.91358	1.61237	1.23374	0.534528	0.668542	0.0668073	0.192772	-0.78455	-0.382511	0.0194751	0.259393	-0.887849	-0.744847	-0.476151	0.384483	-0.559055	-0.383165	0.0117925	-0.209634	0.748808	0.977096	0.684536	1.1121	1.49584	1.34705	-1.59505	-1.62075	-1.46262	-1.25955	-0.188565	-2.37437	-1.51866	-1.81388	-1.63198	-1.19355	-2.22732	-1.65963	-2.73284	-2.15949	-0.927664	-0.681626	-1.62348	-1.0366	-1.0005	-3.69298	-2.73087	-2.87365
ENSG00000285744.1	AC083837.1	#N/A	-0.193833	-0.230437	-0.0520431	0.0199427	1.41572	0.630072	0.447595	-0.362925	0.161816	0.356809	0.868079	0.328603	0.102767	0.49526	2.15214	0.346222	-0.606207	0.613449	-1.26878	0.703837	0.649105	0.529664	0.370434	1.05073	0.535397	-1.20932	-1.30961	-1.01019	-0.202871	-0.762949	-2.02811	-2.89597	-0.71069	-1.63253	-1.40152	-1.66674	-2.3098	-1.86876	-1.77166	-1.64808	-1.28661	-1.90264	-1.78199	-1.38614	-2.40816	-2.75102	-2.97479
ENSG00000090534.20	THPO	protein_coding	1.78003	1.17416	1.94261	1.70258	-3.4654	-2.04617	-3.59616	-1.66193		-2.918	-2.94666	-2.33038	-4.30214	-3.34459	-3.04738	-3.41629	-3.03679		-2.74129	1.27028	1.85958	1.2605	1.16056	1.41397	1.35789	-2.59752	-3.41048	-3.16597	-2.07291	-3.13935	-3.54994	-2.04183	-3.7766	-2.73036		-3.92367	-3.50331				-2.44473						-3.6954
ENSG00000147804.10	SLC39A4	protein_coding	1.53318	1.36809	1.14665	1.19836	-0.903108	-0.592661	-0.645348	-0.549321	-0.0871413	-0.416308	-0.7447	-0.650386	-0.933542	-1.03659	-0.238676	-0.541135	-0.198888	-0.0081295	-0.180797	0.892767	1.44593	1.30343	0.968176	0.520838	1.04275		-4.07549	-3.14633	-3.09528	-3.26681	-2.76822	0.0714363	-0.0125338	-0.315229	-1.75542	-2.04299	-1.69338	-1.41554	-2.33718	-2.24885		-3.28549	-3.69729	-2.9421	-0.13872	0.0684671	0.334447
ENSG00000120875.9	DUSP4	protein_coding	1.60076	2.40684	1.25317	1.82067	-0.0677934	-0.825693	-0.620195	-0.932927	1.00813	0.223729	0.300097	-0.815933	-0.68535	-0.195581	1.4519	-0.290547	-1.10803	0.234213	-0.756032	0.332766	-0.36536	-3.32396	-0.3012	0.181208	-0.941791	-2.81347	-3.61459			-2.69698		0.212188	-1.20686	-0.89373					-3.41906						-1.17722	-3.0316	-1.87757
ENSG00000248174.6	LINC02268	lncRNA	0.736622	0.311657	0.810611	0.983117	0.393249	0.389145	0.283452	0.0234478	0.37455	0.897691	1.10894	0.756063	0.823005	0.803124	1.09608	0.952653	0.252669	0.360727	-0.887116	0.899955	0.190969	0.194994	0.554303	0.23923	0.573764										-1.46972	-1.35346	-1.14863	-0.285388	-2.02704					-2.76868
ENSG00000132561.14	MATN2	protein_coding	-0.195142	-0.225977	-0.402081	-0.716853	1.34965	0.638411	1.16005	0.174837	0.521098	1.29607	0.619442	0.0239774	0.0461398	-0.181985	0.377806	1.27769	0.854114	0.919947	0.771763	0.140328	-0.227059	0.521485	-0.170003	-0.48414	0.366161	-2.54813	-3.59571	-1.16747	-1.58541	-1.86748	-1.598	1.19469	-0.634058	0.76339	-2.21527	-2.22646	-2.61363	-2.58362	-2.32221	-1.50138	-2.84462	-2.38824	-2.67968	-2.09814	-1.07417	-0.879898	-0.697782
ENSG00000196208.14	GREB1	protein_coding	-0.476071	0.388052	0.549422	0.200978	0.238944	0.336478	0.653986	0.0870377	0.592009	0.805812	1.42373	0.164347	0.2424	0.720062	0.903414	1.37767	-0.208936	0.14738	-0.315736	1.22078	0.22223	0.652317	0.355286	0.399932	0.283405	-0.830394	-0.841015	-2.05704	-2.09842	-2.22056		-1.01622	-3.11559	-1.75652	-0.98142	-0.346238	-0.808142	-1.9717	-0.804654	-0.645026	-0.729143	-0.92083	-1.13681	-1.39455	-2.32585	-3.67752	-3.53435
ENSG00000149043.16	SYT8	protein_coding	0.786898	0.809915	2.02535	2.171	-1.47616	-0.308141	-1.05087	-0.37597	-0.487891	-0.0580827	-0.424582	-0.915354	-0.622055	-0.650553	0.102946	-2.06433	-1.17561	-0.226943	-2.02389	1.12518	1.24199	0.938987	0.983305	0.410777	0.873497	-1.22334	-0.948562	-2.23631	-1.48167	-1.59861	-1.80757	-0.872305	-0.805562	-1.52589	-3.10226		-4.80768	-2.26038	-4.26892		-1.13489	-0.6278	-0.852305	-0.966803	-4.35128		-3.73664
ENSG00000130707.18	ASS1	protein_coding	1.12066	0.860812	0.977728	0.792918	-0.251427	-0.295457	0.146428	-0.453087	0.245496	0.0746033	0.00330252	-0.623033	-0.204693	-0.29953	0.797967	0.317642	0.126003	0.364899	0.579916	0.890708	1.10839	1.34859	0.585757	0.866549	1.36431	-0.948157	-0.820689	-0.761651	-0.319546	-0.293717	-0.717028	-1.44438	-1.35795	-1.71764	-2.97625	-2.89476	-3.41612	-3.11848	-3.24735	-2.51351	-0.434675	-1.02033	-1.14421	-0.644991	-1.99348	-1.61494	-1.76753
ENSG00000106537.8	TSPAN13	protein_coding	-0.259995	0.438471	0.422459	0.386744	0.776646	0.377389	0.765871	0.18841	1.02139	1.36255	0.124187	-0.450584	0.417298	-0.130275	0.965751	0.940701	0.804775	0.830555	0.651497	-0.0907014	-0.294577	-0.214712	0.816024	0.709063	-0.0346597	-2.66313	-3.39862	-2.50986	-3.13062	-2.16788	-2.15683	-0.849659	-0.631897	-1.03109	-1.41625	-1.15565	-0.912562	-0.904527	-1.15372	-2.61767	0.440383	-0.527286	0.114986	0.282637		-3.6094	-3.46645
ENSG00000197410.14	DCHS2	protein_coding	-0.33662	-0.627866	-0.728822	-0.757181	1.62049	1.01977	1.17142	0.0564807	1.0955	0.754916	0.756463	-0.0273203	-0.0641129	0.00314079	0.836872	0.257975	1.19849	1.33485	0.27577	-0.194545	0.314523	-0.0159897	0.278479	0.15858	0.66132		-3.25553	-2.61671		-3.62893		-2.70636	0.485397	-0.115114	-0.601666	-0.820079	0.0212328	-1.58817	-0.848092	-0.454932				-3.39055	-0.7617	-3.94131	-2.15777
ENSG00000287125.1	AC018695.9	#N/A	0.474843	-0.00431808	1.07645	0.977586	0.284703	0.906836	0.671563	0.201795	0.762373	0.280171	0.476751	0.501448	0.52212	0.486526	0.684309	0.551722	-0.193938	0.523003	-0.911588	0.724548	0.894289	0.902594	0.711914	0.178435	0.185748	-2.90791	-0.858374	-0.434756	-2.10501	-1.27446		-1.83117		-2.64606	-1.74375	-1.98683		-1.05885	-2.86803		-1.49663	-0.873022	-0.477178	-0.395077
ENSG00000251026.2	LINC02163	#N/A					1.39638	0.814252	1.04192	0.241209	1.04446	1.36097	1.69986	0.249746	0.745198	0.784492	1.41198	1.5865	0.28448	1.14899	0.397162														-0.833004	-1.02171	-2.29235		-1.32848		-2.40899				-2.52564		0.380132	0.680461	-0.170883
ENSG00000225879.2	AL513210.1	#N/A	-2.50986		-2.61665		0.678882	1.06801	0.70993	0.201727	0.469559	0.904252	1.00749	1.18753	0.86593	1.07463	0.818035	0.173651	0.896584	0.709972	0.626935	0.0512206	0.214377	-0.227366	0.0434458	-0.0554886	-0.0227238	-1.24115	-1.26689	-1.75247	-3.35301	-3.43162				-2.22447		-1.07503	-3.41423			-2.11222	-0.829702	-1.69323	-0.402726	0.00966643		-1.34829	-1.82399
ENSG00000127507.18	ADGRE2	protein_coding	0.611284	0.711903	0.506077	0.855007	0.445267	0.634954	1.07887	0.778648	-0.111247	-0.290775	0.583725	-0.0568391	0.0674316	0.703071	1.78268	0.240594	0.996316	0.65497	0.0650537	-0.486051	-1.10948	0.950771	-0.383269	0.579318	-0.528725	-0.622395		-0.564072	-2.22864	-1.6157		-1.96488	-2.49416		-2.23261	-1.12855	-2.27329		-2.34701	-0.702934		-1.00243	-1.79506	-1.44362		-1.98657
ENSG00000114450.11	GNB4	protein_coding	0.470282	0.683969	0.613484	0.662625	1.18721	0.00766798	1.06956	0.0126478	1.09723	1.44644	0.69747	0.119671	0.487774	0.261292	0.827229	0.267761	0.500735	0.851285	0.254259	0.0176537	-0.240209	0.359321	0.252068	-0.221197	0.540004	-2.4173	-1.36899	-2.27919	-2.03616	-2.5246	-2.03861	-0.161791	-0.0695963	-0.105144	-1.25449	-0.911162	-0.721887	-1.16598	-1.1106	-1.15183	-2.03863		-1.88955	-3.58553	-2.03278	-1.21756	-1.19356
ENSG00000155465.20	SLC7A7	protein_coding	1.08682	0.529782	0.0834547	0.049386	-0.248626	-0.916989	-0.412095	-1.16465	-0.933437	-0.965662	-1.25006	-2.08257	-1.91971	-2.17092	-1.45574	-2.48723	-0.692863	-0.551987	-2.26186	1.10515	1.73518	1.80437	1.10898	1.12829	1.86823	0.0527965	0.227161	0.160972	0.0823381	-0.318691	0.00958515	-2.86644	-3.31199	-3.3285	-4.81724	-5.0883	-4.76092	-3.97941	-4.51048	-4.56188	0.231703	-0.324743	-0.133636	-0.00665666	-4.45647	-4.7885	-4.8905
ENSG00000081041.9	CXCL2	protein_coding	0.27175	0.711262	0.928964	-0.192995	-0.753413	-0.549657	-0.366963	-0.675856	-1.25905	-0.899139	-1.99315	-2.19708	-1.10058	-1.0799	-0.553739	-1.30505	-1.16625	0.294104	-0.352887	1.2368	1.85563	1.66325	1.51242	1.34945	1.63252	-2.20324	-2.17971	-1.01853	0.700586	-0.160951	-0.483952		-0.32356	-1.65919	-2.59928	-1.74464	-3.7464	-1.64574	-3.00365	-2.29154	-2.73186	-4.36183	-1.36214	-1.21028	-2.89899	-4.59069	-4.46045
ENSG00000188130.14	MAPK12	protein_coding	-0.793264	-0.503828	-0.560901	-0.345121	0.41922	0.311858	0.911356	0.318392	1.16429	0.94294	1.28815	0.857396	1.03014	0.8245	0.924825	1.58512	0.51746	1.15359	0.709432	-0.694423	-0.554461	-0.741702	-0.539231	-0.962858	-1.02642	-1.16063	-1.73619	-2.07494	-1.78162	-0.976576	-1.41169	-1.60111	-2.3872	-2.15426	-1.11136	-0.704672	-1.46048	-1.19377	-0.969388	-1.5299	-1.03537	-1.52795	-1.19891	-2.53897	-3.95354	-2.32908	-3.09363
ENSG00000164674.16	SYTL3	protein_coding	-1.0531	-0.0512646	-1.10765	-0.671497	0.874207	0.73263	1.22869	-0.0190605	1.01415	0.771311	1.80696	0.761537	0.237172	1.00359	1.33078	0.549245	0.719257	1.21866	0.681195	-0.816214	-1.4128	0.565874	-1.00097	-1.48741	0.062294	-1.28911	-1.57968	-0.918194	-1.24859	-0.808294	-1.2825	-2.59756	-1.26205	-2.23484	-1.62773	-1.90217	-1.98081	-1.03503	-2.05315	-1.38371	-2.4313	-2.61315	-2.0827	-2.29216	-2.08188	-1.32602	-2.15785
ENSG00000228078.1	HLA-U	unprocessed_pseudogene	0.860227	0.550195	0.637824	0.308245	0.534945	1.31142	1.26899	0.0237194	0.707934	0.460347	0.180465	0.0155891	-0.0445292	0.439027	-0.236715	0.237219	0.487844	0.929047	1.44925	0.820142	0.528666	0.121508	0.575736	0.61491	-0.283565	-2.28163	-1.46544		-1.52365			-1.20242	-1.35877	-1.98909					-1.61074						0.0849488	-1.90929
ENSG00000215030.5	RPL13P12	processed_pseudogene	0.313698	0.246333	-0.132622	-0.112519	0.518591	0.200628	0.896501	-0.183066	0.652375	0.519219	0.382088	-0.227562	-0.0209312	-0.26424	0.567683	0.604573	0.866341	1.14449	1.22889	0.0936319	0.149844	0.240787	-0.422106	-0.192766	0.180362	-0.114088	-0.196733	0.475674	0.763733	0.51417	1.03122	-3.1851	-3.29759	-3.47769	-3.77454	-3.33706	-3.15252	-2.49045	-3.68088	-2.65157	0.674423	-0.204614	0.203697	-1.16548	-3.78155	-3.18094	-2.9545
ENSG00000243479.3	MNX1-AS1	lncRNA	0.644571	-0.151155	0.873919	0.877513	0.307877	0.493517	0.91966	0.276339	1.38746	1.34985	1.36138	0.597862	0.459363	0.795308	-0.0437368	1.12616	0.976783	0.975701	-0.279249	0.507414	-0.0726148	0.039155	-0.241199	-0.0573797	-0.683901								-2.83382		-1.29969										-0.609757		-1.14647
ENSG00000267280.5	TBX2-AS1	lncRNA	-1.04776	-0.941205	-1.48147		-0.037032	0.27092	0.233371	0.642456	1.01154	1.60148	1.50639	1.10601	1.06077	1.06788	0.892398	1.63276	-0.634312	0.233612	1.31305	-2.06093	-3.30937	-1.62794	-1.34354	-1.80359	-3.16059	-3.60052	-3.72586	-1.00193	-3.37617	-0.285727	-0.869117	-0.856419		-0.920225					-1.70371		-2.65874	-2.20357	-2.99743			-3.1416	-2.99792
ENSG00000128714.6	HOXD13	protein_coding	-1.54356	-1.38549			0.600141	0.395073	1.37287	0.585313	1.43849	2.02829	1.52479	0.519395	1.23125	0.755958	1.167	1.27504	0.892388	0.0803047	-0.0812525	-0.449034				-1.23079	-2.07023							-0.461933		-2.15382	-2.30129		-1.71282			-2.05422	-1.03952		-0.999077	-2.13827
ENSG00000249407.1	IL20RB-AS1	lncRNA	0.921203	1.00279	0.475011	-0.0627905	1.23419	0.253076	-0.291986	-0.617917	0.0112759	-0.108399	0.0913085	0.706077	0.37679	0.765765	-0.757693	0.0845134	0.458608	0.446303	0.221507	0.819452	0.0460605	0.87243	0.204202	1.91452	1.0955			-1.36751		-1.36728													-1.9333
ENSG00000149380.12	P4HA3	protein_coding	1.3996	1.8016	1.11216	1.38225	-2.26905	-1.4342	-2.74272	-1.60751	-2.31475	-2.8508	-2.55535	-1.64856	-1.8542	-1.76794	-2.44236	-3.85233	-2.02066	-1.94261	-1.53303	1.35257	0.571082	1.45758	1.71429	1.84085	0.837816	-4.0672	-3.52029	-3.16894	-3.80249	-2.72523	-3.31905	-0.0643792	-1.44061	-0.560921	-3.43344	-2.84772	-3.50209	-3.65253	-2.37068	-3.39871	-4.81815	-2.82129	-2.57586	-2.19011	-1.5831	-1.83408	-2.50177
ENSG00000162545.6	CAMK2N1	protein_coding	1.4364	0.827609	-0.197071	-0.0115428	0.948326	-0.00335507	0.651346	-0.159764	-0.158348	0.0712929	-0.393582	-0.727593	-0.841435	-1.03547	-0.48751	0.372362	0.494319	0.324776	0.839861	0.711306	1.18347	0.781778	0.68128	0.649896	1.04517	-2.662	-1.82532	-0.704094	-1.80802	-1.08008	-2.54524	0.744694	0.731605	0.64665	-3.47409	-2.16025	-1.85874	-1.77922	-2.8684	-3.05746	-3.06178	-2.63322	-2.33176	-3.32756	-0.680023	-0.502436	-0.728711
ENSG00000129910.8	CDH15	protein_coding	1.0546	0.411564	0.715492	0.666844	0.144689	0.236299	0.218754	-0.0570146	0.236771	0.291376	0.684144	0.691436	0.328786	0.381233	1.11358	1.55206	1.43835	1.60947	0.941029	-0.674859	0.866885	0.0467444	-0.678775	-0.80319	0.204603							-1.35961	-2.56712	-0.508834						-2.05384			-0.998629			-1.05738	-1.90085
ENSG00000099864.18	PALM	protein_coding	-0.12159	-0.444713	0.249752	0.370253	1.21463	0.481194	0.933013	0.262749	0.831639	0.74594	0.0725349	-0.450728	-0.592014	-0.598546	-0.445364	0.711523	1.27653	0.199506	0.634292	1.08432	0.334176	0.866267	0.698745	0.108092	1.02773	-1.937	-1.63118	-1.1843	-0.638116	-2.04537	-1.7248		-2.86611	-3.52534	0.398045	0.0898903	-0.3789	-0.187957	0.0252197	0.108657	-4.70942	-1.97745	-2.63211	-3.56596
ENSG00000172955.17	ADH6	protein_coding	0.575852	-0.174078	-0.0923367	-0.270629	0.783209	-0.0453547	0.69313	-1.13195	0.243804	-0.124551	-0.875902	-1.05149	-1.77005	-1.35552	-1.10387	-0.245176	1.03109	0.519023	-3.22534	0.920075	1.80374	1.65554	1.12946	0.488365	2.06831	-2.90431	-2.04799	-1.75148	-4.34691			-2.10318	-2.44035	-3.05218	-0.887782	-0.878148	-0.948883	-0.935506	-0.665755	0.436058	-2.53077		-4.01458	-3.57457	-1.49456	-1.18805	-1.43289
ENSG00000287570.1	AL035447.1	#N/A	-0.294625	-1.07621	0.212938	0.533871	-0.0356788	1.16877	0.0133266	-0.280437	-0.0938293	0.205298	-0.249892	0.51358	0.680302	1.1493	0.369061	-0.831134	0.0041951	-0.0115967	-0.733575	1.19922	1.31855	1.10977	0.848154	0.804079	0.6518	-2.0943	-2.6717			-0.776888		-2.08625	-0.498492	-0.460195		-2.84194	-2.39416		-3.11156	-2.65077					-0.391028	-1.10333	-0.562343
ENSG00000231290.6	APCDD1L-DT	lncRNA	-3.53377	-1.85688	-1.30924	-1.01322	1.37922	1.39087	1.07796	0.551387	1.36752	1.79287	0.974574	-0.150903	0.103641	0.34363	1.20696	-0.235473	0.151228	1.13385	0.935025	-1.72641	-4.80591	-2.54227	-2.96878	-3.33922	-2.03711	-5.16774	-3.72194	-3.97863	-3.83529	-4.32591	-2.93351	0.992101	-1.18395	0.59324	-2.65972	-2.2013	-2.26199	-2.07252	-1.70069	-0.594833	-5.23821	-3.72638	-3.33346	-4.6868	-0.860384	-0.654905	-0.847897
ENSG00000242779.7	ZNF702P	transcribed_processed_pseudogene	-1.09298	-0.748168	-0.564934	-0.736158	1.45308	0.355531	1.32626	0.108021	1.26154	1.00035	1.00538	0.538817	0.689791	0.880479	1.47254	1.18466	0.613552	0.833067	0.0731588	-0.395161	-0.949554	-0.0951885	-0.710829	-0.941453	-0.249525	-3.691	-3.07816	-2.73901	-2.59168	-3.7574	-1.81214	-0.637178	-0.216705	-0.637827	-2.29827	-1.81306	-1.25366	-1.85705	-1.52997	-0.349508	-1.65419	-1.20137	-1.86428	-1.80422	-0.914449	-0.84522	-0.760481
ENSG00000213145.10	CRIP1	protein_coding	2.06447	2.17381	1.77038	2.3921		-2.69208		-1.26296			-0.342087					-1.74379	-2.46589		0.0060878	0.963983	0.12554	-0.388298	0.704719	0.658168	0.538508								-1.49863	-1.43256	-2.28703	-0.422001	-2.32877		-2.40346			-2.09815	-1.85234
ENSG00000123106.10	CCDC91	protein_coding	0.502811	1.53427	0.915421	1.20559	0.868267	0.735342	0.666746	-0.315178	0.793735	0.552018	0.312467	-0.687625	-0.312995	-0.00746973	-0.0098003	-0.613667	0.735777	0.981769	0.288161	0.583959	-0.372138	0.922382	0.341255	0.485795	0.812825	-2.54833	-2.39862	-2.25514	-2.03677	-2.39463	-1.68332	-1.65649	-0.666307	-1.34853	-1.17343	-1.16368	-1.72613	-0.991922	-1.14086	-0.738382	-1.91573	-2.42014	-2.22299	-1.85389	-0.323391	-0.215013	-0.343239
ENSG00000236453.5	AC003092.1	#N/A	-1.95914	-0.864608	-1.58857	-3.86457	1.43894	0.841805	0.997789	0.272538	1.69344	1.51256	1.74472	0.480656	0.345513	1.03691	1.96523	0.0220883	-0.226921	0.478207	-1.06764	-2.36914	-1.92422	-3.54305	-1.79276	-0.053983	-1.79367	-2.8251		-2.01677	-2.22734	-3.57454	-3.03342	-2.92221	-1.43429	-2.55684	-0.632064	-0.412977	-2.70731	-1.53786	-0.56731	0.100101	-3.81003	-4.00969	-3.38394	-3.33576	-2.25994	-2.04808	-2.46845
ENSG00000230836.1	LINC01293	lncRNA		-2.44101	-1.64648	-1.28865	1.04223	0.787534	0.600965	0.121514	0.695355	1.20504	2.3594	0.957745	0.882244	1.2989	1.79241	0.547974	-1.09707	-0.274409	-1.19285	-0.342498	-1.39851	-2.8142	-1.14653	-0.657233	-1.53914	-2.27605	-2.0928	-1.79815	-2.13979				-2.01436		-2.7695	-2.64296	-2.82061		-1.87026	-1.92147		-2.60549	-0.833684	-1.35423
ENSG00000159403.18	C1R	protein_coding	0.939509	1.34982	1.10237	1.1137	0.655243	0.513638	0.657769	-0.716342	0.14376	-0.273287	0.0633771	-0.737913	-0.672645	-0.451885	0.180091	-0.14459	0.427377	0.959761	0.600525	0.775928	0.579284	0.693011	0.503251	0.41227	0.720891	-0.683174	-0.542388	-0.659689	-0.312798	-0.0533393	-1.07941	-0.102481	-1.88061	-0.612266	-2.90277	-3.00448	-2.52324	-2.63096	-2.55102	-3.18922	0.447009	-0.868962	-0.2269	-0.141171	-3.67969	-3.75035	-3.41583
ENSG00000287507.1	AP001053.1	#N/A	-0.244701	0.242218	-0.439643	-0.309265	-1.39462	1.07544	-0.00813409	0.781753	0.0142376	1.47351	-0.0958366	0.268169	0.898794	-0.0193454	0.212272	0.606607	0.904276	0.509052	1.14419	-0.489216	0.787418	-0.282855	0.701449	0.900702	0.00243838	-1.36129	-1.22818	-1.95304	-1.29392	-0.720102		-2.70669	-1.35237	-2.14589	-2.91537		-2.96931	-0.956402			-0.581229	-1.44654	-0.481995	-0.990458		-2.31512	-2.52856
ENSG00000234844.1	CDC42P2	processed_pseudogene	-0.183848	-0.50583	-0.117968	-0.215242	0.307087	-0.047841	0.0978995	0.273274	0.788744	1.2635	0.777366	0.662441	1.20425	0.866298	0.811619	0.857374	-0.512673	-0.20427	-1.02476	0.241113	0.371721	0.402032	0.284968	0.506676	0.244602							-2.85043	-4.42486	-2.48184	0.301953	-0.0238817	-0.599795	-1.22371	0.511529	0.724621			-4.364		-1.63888	-2.677	-2.66687
ENSG00000157833.13	GAREM2	protein_coding	0.562782	0.741029	0.679403	0.340104	0.110654	-0.200501	0.293489	0.216279	0.892448	0.872968	-0.263371	-0.459662	-1.16473	-0.206289	-0.15059	0.669449	0.268098	-0.155454	-0.561557	1.22276	1.29108	1.48231	0.903945	0.763954	1.05201	-1.85238	-1.06839	-3.24869	-2.11713	-2.46848	-1.81454	-0.594262	-0.648521	-0.666943	-1.99934	-0.932465	-1.66798	-2.38092	-1.47859	-1.79037	-1.56321	-1.92445	-1.99574	-2.46913	-0.562773	-0.557207	-0.601857
ENSG00000138109.11	CYP2C9	protein_coding	0.0318493	-0.302561	0.751999	0.0390688	-0.0157838	-0.750198	-0.501436	-2.28964	-2.95193	-3.10825	-3.02269	-2.4444	-3.53197	-2.19199	-1.79848	-1.33667	-0.256996	-0.91434	-2.81597	1.82011	1.79931	2.1694	1.67943	0.641764	2.04729	-2.45375	-2.84133	-2.70385	-2.24918	-3.59728	-2.0994	-3.34327	-4.51872		-2.51014	-3.17319	-3.05791	-1.81306	-3.0081	-1.96633	-4.11049	-2.84729	-3.57871	-3.15293	-1.16216	-0.3251	-0.525951
ENSG00000271996.1	AC019080.4	#N/A			-2.42587		1.37179	1.60624	1.22624	0.401426	0.755333	0.842909	0.600044	0.729798	0.776219	0.409422	0.697187	1.2433	1.14437	1.13347	1.35972	-1.68604	-1.80761		-2.66485			-1.62937	-1.07618	-2.22393	-2.53749	-1.93735	-0.514311	-2.2989	-1.49022	-1.71979		-1.79312		-1.57836		-1.71667	-1.11939	-2.36421	-0.592151	-0.917535		-1.67114	-2.14517
ENSG00000026297.16	RNASET2	protein_coding	0.770265	1.39447	1.33169	1.07091	0.409468	0.319625	0.398632	-0.0313646	0.45698	0.624218	0.188506	-0.337023	-0.492833	-0.29398	0.573769	-0.121605	0.543999	0.81275	0.778652	0.524282	0.861776	0.650065	0.321069	0.425992	0.487177	-2.7345	-2.79354	-2.25984	-2.15063	-1.72707	-1.97749	-1.16752	-1.82523	-1.48471	-1.21927	-1.4934	-1.6619	-1.31531	-1.54252	-1.92697	-0.295242	-0.113906	-0.357993	-0.554129	-1.38946	-1.18439	-0.999181
ENSG00000149506.11	ZP1	protein_coding	0.923892	0.274155	0.288469	0.616739	1.19829	1.18425	1.36979	0.0930537	0.76684	0.80454	0.848682	-0.655828	-0.173914	-0.406532	1.31152	-1.22235	0.199248	1.12116	0.687625	0.710952	0.230932	0.39937	0.520017	0.373758	0.428058					-3.16517		-0.469314	-0.748846	0.235936	-2.10601				-3.24382						-0.913932	-1.72482	-0.923723
ENSG00000154553.16	PDLIM3	protein_coding	-1.22386	-1.51753	-2.09171	-1.51344	1.2823	1.10891	0.907995	0.540444	1.08341	1.51475	1.99538	0.545614	0.0812826	1.02427	0.237284	0.641883	0.798751	1.27471	0.655429	-2.41372	-1.77909	-2.03486	-2.14417	-1.93068	-1.98485	-2.55532	-3.81917		-3.72854	-1.86848	-4.13877	-1.26771	-0.803459	-1.20113	-1.22496	-0.909889	-0.94495	-0.718511	-1.79893	-0.946751	-2.75491	-2.95707	-2.3244	-2.17901	-2.1447	-2.79649	-3.52614
ENSG00000204779.2	FOXD4L5	protein_coding	-0.959285		-1.53158	-1.43533	-0.659097	1.23236	0.424708	0.431885	-0.416956	0.882255	0.360223	1.23253	1.37708	1.44539	-0.162692	1.15287	1.07078	1.52076	1.20618	-1.17181			-1.16839		-1.4251		-1.97794								-1.66608					-1.48727	-1.91006
ENSG00000205100.2	HSP90AA4P	transcribed_processed_pseudogene	-0.778563	-0.48204	1.06323	1.63012	-1.58643	0.369118	-1.45058	-0.672758	-1.04848	-0.427125	-2.36242	-0.3328	-0.128799	-0.950498	-2.24822		-0.230362	-0.344225	-1.46272	1.80273	1.22917	0.227935	2.30205	1.19311	-0.294097		-2.41069			-2.11986	-1.79123	-2.48842	-3.00925	-1.91782					-2.84686	-1.87236		-2.54763			0.0721682	-2.47382
ENSG00000205078.6	SYCE1L	protein_coding	1.08293	0.931672	0.735987	0.358347	0.057951	0.462223	1.06474	0.223859	0.584665	1.14087	0.902365	-0.0677528	0.058293	-0.256276	0.710045	-0.27141	0.727369	1.09775	1.31654	-1.01436	0.061904	-0.189266	-0.676674	0.0460934	-0.0239043	-1.30623	-2.0358	-3.14365	-1.65198	-2.63644	-1.67229	-0.52878	-0.0350034	-0.456925	-1.42995	-1.47762	-2.84441	-0.177848	-1.56108	-1.93431	-2.869	-1.6662	-2.50571	-3.89208	0.147145	-0.395959	-0.0999473
ENSG00000148082.10	SHC3	protein_coding	1.35434	1.62028	1.63181	1.86766	-2.00515	-0.862297	-1.80572	-1.43137	-2.48126	-2.96432	-2.57687	-1.72274	-2.17011	-1.82279	-3.97199	-2.75008	-1.68717	-0.11469	-2.20679	1.61839	1.77134	0.0984838	0.967516	1.77384	-0.328374	-3.49389	-2.71527	-1.94487	-2.64767	-1.83742	-2.05353	-2.01815	-1.93624	-2.54888	-2.0996	-2.52298	-1.50658	-1.97186	-2.12067	-1.74544	-3.10752	-4.17588	-3.93221	-2.8635	-2.23539	-4.03956	-4.55334
ENSG00000142677.4	IL22RA1	protein_coding	1.14593	0.330923	0.454051	0.228911	-0.0856809	-0.679996	-0.433728	-0.970034	-0.310039	-0.826702	-0.419984	-0.859389	-0.844912	-0.791728	-0.128372	-0.804819	0.00623772	0.0776884	-1.57414	1.49648	1.53299	1.73087	1.14172	1.01537	1.86371	-1.17775	-0.993752	-1.56058	-1.54981	-0.644815	-1.86849	-3.88158	-2.26481	-3.66653	-1.29488	-1.67616	-2.11006	-2.36682	-1.66808	-0.904786	-0.30422	-0.567674	-0.392002	-0.337076	-3.86262	-3.26678	-3.6379
ENSG00000163995.21	ABLIM2	protein_coding	1.6631	1.90528	1.56606	1.82843	-2.48798	-2.56434	-1.98107	-0.865655	-1.62999	-1.82699	-2.38459	-2.05277	-1.85582	-1.85348	-1.74742	-2.21288	-3.23676	-1.34437	-2.94464	1.12865	1.38735	1.48676	0.93923	1.18608	1.38649	-4.93844	-3.07148	-1.70519	-2.5352	-2.41146	-2.47175	-3.86972	-3.16504	-3.35869	-1.78311	-2.04878	-2.58595	-2.25965	-1.5361	-1.75124	-3.02822	-2.84601	-3.43051		-1.81847	-1.8968	-1.43629
ENSG00000072163.20	LIMS2	protein_coding	1.0093	1.74732	1.36435	1.98682	-2.36932	-1.11875	-0.703169	-0.469393	-0.619427	-0.933599	-3.82187	-1.51605	-1.66575	-2.06711	-0.537243	-2.80464	-0.320426	-0.635022	-0.535752	0.869239	1.19192	1.12037	1.34181	1.32761	1.13134	-2.93621	-3.35643	-1.91056	-0.92974	-0.641326	-2.20254	-0.697575	-1.84727	-2.96582	-4.00485	-3.24943	-3.44945	-2.27538	-2.87972	-2.69508	-2.51477	-1.47379	-2.13405	-2.23077	-0.570444	-1.34493	-1.85091
ENSG00000124134.9	KCNS1	protein_coding	-3.1093	-2.93858	-3.05428	-2.69481	1.09543	0.250792	1.29648	0.345232	1.21733	1.85485	1.09568	0.109399	0.614972	0.377866	1.6501	0.667836	1.09286	1.52789	0.342841	-1.80341	-5.54401	-3.20713	-2.59772	-2.49883		-5.27137	-4.65846		-4.29703	-5.71812	-4.87181	-0.278295	0.577458	0.0345736	-2.59853	-2.58605	-2.14739		-3.44259	-3.01707	-0.633572	-0.00318004	-0.414402	-0.18956		-3.32908	-4.36425
ENSG00000206190.12	ATP10A	protein_coding	1.70756	0.847205	0.537903	0.870636	-0.613818	-1.11286	0.0398288	-0.490251	0.450676	0.450245	0.56226	0.378021	0.499062	0.0543708	0.533591	0.446278	-0.999823	-0.566094	0.129301	1.14298	0.913267	0.270895	0.398314	0.454863	0.488189	-2.17954	-1.43368	-1.87919	-1.40035	-2.03259	-1.34551	-3.24618	-2.42219	-3.41708	-1.22905	-0.950631	-2.00161	-1.42265	-1.20033	-1.19738	-0.175802	0.538972	0.261102	0.536449	-3.09289	-4.4437
ENSG00000128591.16	FLNC	protein_coding	-2.76119	-3.13154	-3.40304	-2.77158	-1.05757	-0.898626	-1.21794	0.192817	0.786843	1.00595	2.54008	1.0332	0.614679	1.43106	1.69327	1.90312	-0.740268	-0.0303173	0.771622	-2.80953	-3.33041	-2.97601	-3.88966	-3.54164	-2.61359	-4.14653	-2.67625	-2.37907	-1.69296	-1.75838	-2.55902	-1.03796	-2.61018	-1.67623	-2.85366	-2.70181	-3.34426	-3.2752	-3.36374	-2.66994	-3.79227	-4.01121	-4.24408	-4.96649	-2.44367	-1.93869	-1.9715
ENSG00000181418.8	DDN	protein_coding	1.2388	0.110481	-0.109504	-0.0540928	-0.929653	-0.39714	0.000372828	0.151801	0.173334	0.76614	0.229879	0.599985	-0.178188	-0.156588	0.411318	0.40263	-0.402395	0.0152074	0.280738	1.63599	0.700713	0.765443	0.607961	1.27593	1.43916	-2.49702	-2.04319	-1.35824	-1.10031	-1.08972	-0.349177	-1.02122	-2.62521	-2.21503	-1.72987	-0.790353	-2.39827		-2.47418		-1.31213	-1.51787				-0.74379	-1.11387
ENSG00000164742.16	ADCY1	protein_coding	0.0638746	0.588784	1.4096	1.58431		-2.09593		-0.471394			-1.94683	-2.34484	-1.16995	-1.58855	-2.24639					1.80439	1.5318	2.09773	1.30555	0.942818	1.50183	-2.88404	-3.04866	-1.07398	-1.45958			-1.40978	-3.00748	-2.62102	-1.26084	-0.289309	-0.748298			0.600835	-2.34251			-2.55419	-1.83587	-2.47216	-2.96998
ENSG00000147408.14	CSGALNACT1	protein_coding	0.847062	0.0644149	0.448153	0.701296	0.638224	-0.0306962	0.522864	-0.167726	0.649987	1.24939	0.497441	0.173801	0.993624	0.218048	1.05378	0.911948	0.827136	1.46333	-0.0151378	0.151117	0.494511	0.161117	0.362063	-0.154793	-0.20072	-1.76816	-1.3711	-1.45711	-1.67128	-2.02174	-1.90026	-1.46326	-1.51098	-1.96907	-2.13571	-1.08208	-0.832132	-1.18706	-1.11353	-1.25955	-1.91103	-1.66891	-1.65542	-1.71369	-0.376299	-0.574303	-0.548301
ENSG00000118495.20	PLAGL1	protein_coding	-0.0981011	-0.136182	-0.0297629	0.0337907	0.553179	0.532694	0.455448	-0.155549	0.40532	0.320393	-0.0394815	-0.171914	0.253675	0.228161	0.230096	0.560066	0.10873	0.695591	0.312771	0.248862	-0.154606	0.0813144	0.404058	0.321063	0.245776			-5.97068	-4.62763		-5.34655	0.298959	0.290432	0.180505	0.327926	0.281025	-0.07391	0.265343	0.276196	0.709211	-6.55138		-5.83298	-5.32041	0.215545	0.35336	0.219805
ENSG00000186907.8	RTN4RL2	protein_coding	0.504068	1.15345	0.589803	0.577855	0.754686	0.659192	0.913747	0.0227591	0.414998	1.0997	0.213967	-0.165587	-0.586922	-0.380433	1.57403	-0.894886	1.00555	0.827777	-0.0257373	0.408533	0.581084	0.791191	0.41653	0.4704	0.171042	-2.59207	-2.58127	-0.231224	-1.10797	-1.09896	-1.18397	-0.588628	-1.58838	-1.07795	-2.03948	-1.17812	-1.41176	-2.01285	-1.63483	-2.09644	-0.84849	-0.475016	-0.170906	-1.15295		-2.83086	-2.49629
ENSG00000137273.6	FOXF2	protein_coding	-0.623887	0.839062	0.71407	0.783225	1.34273	0.801233	1.50343	0.666214	1.14672	1.66612	-0.756702	-0.406459	-0.583963	-1.22772	0.264413	-0.0539298	1.12869	1.16676	0.639616	0.324741	0.478692	0.287812	-0.0204181	0.0082429	0.0231049							-1.20454		-2.22468	-1.99364	-1.25227	-3.04006	-0.446289	-1.82159		-1.2026	-1.1358	-0.809979	-1.19986
ENSG00000113319.13	RASGRF2	protein_coding	-2.21769	-2.30115	-2.82578	-3.52166	1.22587	0.691615	1.16373	0.480674	0.960685	1.65343	1.52721	0.636067	0.641438	0.914087	1.00202	1.32177	0.881155	1.2805	1.03074	-1.73415	-1.96954	-1.84509	-1.511	-1.35947	-2.28397	-1.7293	-2.04386		-2.50972	-2.83166		-4.30446	-3.74224		-1.59804	-1.95273	-1.86936	-0.546346	-1.92341	-1.18212	-1.30902	-1.62076	-2.1489	-1.31564			-3.66024
ENSG00000245680.11	ZNF585B	protein_coding	-0.40693	-0.143087	0.150654	0.164128	0.920991	0.42181	0.786378	-0.221062	0.884692	0.579696	0.610154	0.312079	0.506507	0.520128	0.489396	0.676034	0.236406	0.715453	0.127394	0.300006	-0.106563	0.398626	-0.0613582	-0.327445	0.0228564	-2.66308	-3.23492	-4.22837	-3.61256	-2.55146	-2.58497	0.0970187	0.227564	0.092336	-0.414974	-0.0800259	0.0449251	-0.203002	-0.166531	-0.00706809	-3.94597	-3.48761	-4.76939	-3.92732	0.142364	0.313393	0.0853437
ENSG00000139946.10	PELI2	protein_coding	1.06341	0.599598	0.237832	0.0877207	0.0919771	-0.818617	-1.43074	-1.79727	-0.196584	-1.09299	-2.30029	-2.48174	-3.08752	-1.36627	-3.81273	-1.82697	-1.12805	-0.858517	-2.12204	1.73469	1.77107	1.99147	1.60867	1.2772	1.72293	-3.72099	-2.3545	-1.89515		-2.92726		-0.813486	-2.10914	-1.1436	-2.86086	-1.91478	-3.55121				-3.82887	-3.35913	-3.78231	-3.33577	-0.663664	-0.526722	-1.46363
ENSG00000134086.8	VHL	protein_coding	0.189968	-0.114859	-0.138767	0.00527996	0.455736	0.0499993	0.588445	-0.286847	0.470133	0.329794	0.176678	-0.0578553	-0.0857382	0.0294466	0.848987	0.433116	0.376264	0.706386	0.76606	0.0572425	0.380268	0.177001	0.151412	0.182329	0.158751		-4.22831	-4.29231	-4.86533	-4.6301	-4.26424	0.546601	0.539551	0.422542	0.116228	-0.115466	-0.0462478	0.0169717	0.0176713	-0.609577		-4.41989	-4.17273	-4.72807	0.47722	0.582555	0.685809
ENSG00000091656.19	ZFHX4	protein_coding	-1.97802	-1.17696	-0.823112	-0.984917	0.931666	0.445954	0.822501	-0.0580321	0.870606	1.0051	1.006	0.902035	0.63931	0.476808	0.280065	0.872541	0.452509	0.568907	-0.0513046	-1.2656	-1.29683	-1.85358	-1.46423	-1.50341	-1.59029	-3.71822	-5.18381	-4.34278	-4.34902	-4.95315		1.13768	1.05965	1.43058	-1.11205	-1.08743	-1.07212	-1.4215	-0.959529	-1.32032	-6.25901	-2.38659	-4.35272	-3.66803	-0.40423	-0.280029	-0.273267
ENSG00000160200.18	CBS	protein_coding	1.54416	-0.0514334	0.920389	0.43528	-0.742404	-0.212325	0.302751	0.245965	0.190244	-0.0738383	1.2967	0.478915	0.872904	0.239562	0.969591	1.26606	-0.0754106	1.43763	0.734543	0.750363	-0.254428	-0.839208	0.20792	-1.62666	-0.393561	-2.89862	-1.78312		-0.842416	-2.13222		0.330778	-1.47326	0.199721	-2.10096				-1.55346	-1.88291		-1.52156	-1.93281			-1.48757	-2.98374
ENSG00000253666.2	AP000424.1	#N/A	1.04796	0.632144	1.13969	0.497209	0.689159	1.10627	1.01526	-0.544259	0.132045	-1.31555	0.566819	0.0668039	-0.266737	-0.154278	0.655531	-3.16609	0.439429	0.735132	-0.840836	1.37158	1.45111	0.729115	0.296059	0.102255	1.40704	-1.9661	-2.17636			-2.90784	-1.02541	-0.123564	-0.938321	-0.94622			-1.89816							-2.06877
ENSG00000105825.14	TFPI2	protein_coding	-0.101244	-0.181625	0.824631	-0.577874	0.542326	0.00875683	0.474361	-0.29025	-0.0502987	0.556106	-0.126178	-0.848062	-0.780636	-0.781936	0.962595	0.105374	0.116031	0.961733	0.15437	0.585373	1.39852	1.49907	1.51812	1.17898	0.948197	-1.66328	-1.86392	-1.07335	-0.520773	-1.05123	-0.712357	-3.27883	-1.84873	-2.83309	-1.31804	-1.53646	-1.79419	-1.30559	-1.67899	-0.954326	-0.452669	-0.585644	-0.789955	-0.443668	-2.63031	-2.5191	-3.18799
ENSG00000054179.12	ENTPD2	protein_coding	0.923151	0.103596	0.237134	0.289131	0.250678	0.0855674	0.588244	-0.301242	0.376944	0.165802	-1.02279	-0.300569	-0.265374	-1.01346	-0.453267	0.722886	0.859526	0.270122	-0.00339284	1.11333	1.45872	1.34739	1.0889	0.843066	1.16193	-1.76309	-1.0298	-1.68517	-3.79506	-0.755067	-2.98067	-0.699078	-0.695802	-0.637997	-0.611176	-0.486868	-1.54608	-0.747518	-0.96488	-0.939126	-4.81035	-3.02576	-1.90889		-1.11576	-0.738795	-1.17602
ENSG00000255277.3	ABCC6P2	transcribed_unprocessed_pseudogene	0.675727	0.366329	0.169407	0.245089	1.31877	0.617467	1.0043	-0.209637	1.04815	-0.0270882	-0.891889	-0.426225	-0.239582	-0.308056	-1.5819	-0.631134	1.47043	0.981256	-0.0121765	0.910744	1.01349	1.10194	0.778962	0.591595	1.1721	-1.96163	-0.479368	-1.76704	-2.10865	-2.52771	-2.13951	-2.23254		-1.23356	-3.1043	-1.3711		-1.36414	-1.42305	-0.922822	-1.88608	-0.330063	-0.935795		-0.921526	-0.685994	-1.15315
ENSG00000137825.11	ITPKA	protein_coding	2.04477	1.88958	0.409585	0.568247	-0.283896	-0.304963	-0.153054	-0.772955	-0.484943	-0.567038	-0.599888	-1.28994	-1.08069	-1.12643	-0.254303	0.149878	-0.057432	0.171198	0.528425	0.302185	0.151915	1.87121	0.35874	0.315179	0.665295	-2.12828	-1.72004	-1.4802	-1.94705	1.46492	-2.78043	-2.11934	-1.98104	-2.95001	-2.83473	-2.08966	-2.62952	-1.70977	-1.99109	-2.53533	-0.245318	-1.5347	-1.07473	-2.42013	-1.12949	-1.52574	-1.54528
ENSG00000205045.11	SLFN12L	protein_coding					1.83917	0.562995	1.69918	0.249749	1.07967	1.90221	0.409251	0.0776802	0.789739	0.544114	1.76932	0.152454	1.06454	1.46918	0.408377								-1.82515								0.0997667	-1.39743	-0.913012		-1.6044	-0.474289	-0.428161	-0.636147	-0.383234				-1.74818
ENSG00000197405.8	C5AR1	protein_coding	1.36314	0.968747	0.920684	1.00193	-0.622462	0.155071	-1.03009	-1.27372	-1.40765	-2.485	-2.52675	-1.32808	-2.18135	-1.91066	-1.2629	-1.99322	-0.20676	-0.713226	-1.04759	1.40795	1.56793	1.64971	1.59755	1.10862	1.84617	-1.30208	-1.79825	-1.65575	-1.78519	-1.52191	-2.60257	-2.1201	-2.57286	-2.65608	-2.86099	-2.41685		-0.992509		-3.24104	-2.21135	-1.32408	-1.83384	-2.58721	-2.25216	-2.39806	-2.19409
ENSG00000233532.6	LINC00460	lncRNA	2.0262	1.75984	1.71856	2.13837	-1.3059	-1.46205	-1.2308	-0.777604	-0.597359	0.141626	-0.534061	-1.57445	-2.24616	-1.66709	-0.019765	-0.900719	-1.21403	-0.53423	-1.21425	0.923263	0.744731	0.211563	0.744737	0.803022	0.741798	-0.602462	-0.859308	-2.87059	-3.15444	-2.19716	-1.11573	-3.64556		-2.71	-2.78837	-1.50023	-1.65126	-1.67052	-1.14145
ENSG00000133216.17	EPHB2	protein_coding	1.02179	1.13132	1.31938	1.53533	-1.12518	-1.5069	-0.1978	-0.242653	-1.07865	-1.02315	-1.02192	-1.68151	-1.74781	-1.47434	-0.155275	0.170762	-0.900831	-0.309653	-0.925929	0.876959	1.4717	1.50256	1.67146	1.00672	1.61601			-1.81256		-1.15184		-2.95854	-0.587125	-3.11411	-2.15604	-2.39673	-1.73103	-1.78217	-1.61336	-1.92956	-1.48485	-1.47803	-2.37584	-1.36398
ENSG00000087085.16	ACHE	protein_coding	1.52008	2.20739	1.5483	1.76968	-2.86923	-3.0847	-2.63723	-2.21767	-4.26216	-4.44379	-3.10864	-2.91325	-3.52033	-3.83707	-1.54338	-5.47337	-4.11417	-3.01475	-3.5983	1.19062	1.47334	1.49296	1.15683	1.00279	1.43121	-3.2472	-3.98195	-2.79917	-1.6864	-1.62395	-2.71993	-3.57235	-4.42359	-4.28085	-2.60764	-1.46504	-2.98186	-1.72977	-3.27399	-3.40415	-4.93166		-5.15622			-4.58404	-4.08052
ENSG00000242147.3	LASTR	lncRNA	1.23685	0.769404	1.1566	1.17042	-0.2219	0.55175	-0.419808	-0.125763	0.582577	0.375164	0.281985	-0.0404855	-0.0971217	0.11135	-0.524759	-0.800976	-0.391315	-0.307253	-1.59754	1.48445	0.975348	0.634034	0.785281	0.934896	0.92595	-1.6995	-0.580664	-2.43358	-2.74098	-0.418408	-1.81264	-1.62083	-0.53322	-1.94732	-1.12613		-2.1627	-0.131225	-1.3632	-0.731026	-3.7042	-2.5828			-2.04118	-0.995274	-1.02148
ENSG00000253570.1	RNF5P1	processed_pseudogene	0.90837	0.748146	0.933655	0.710792	0.448984	0.477785	0.271132	-0.520388	0.387348	-0.032521	0.556248	-0.492299	-0.408215	-0.540812	-0.150205	0.210766	0.774202	1.20658	0.80786	0.909057	1.16065	0.910954	0.605852	0.444291	1.04212	-1.32565	-2.84798	-2.19908	-1.26249	-1.52705		-1.19662	-0.490055	-1.27634	-0.274832	-1.76986	-0.210352		-0.579848	-0.808637	-1.75397	-2.3396	-2.76173	-2.35592	-0.961521	-1.4427	-0.641914
ENSG00000082684.16	SEMA5B	protein_coding	0.0977122	0.828083	0.689737	0.416479	0.266011	0.342712	0.700256	0.072043	0.54385	0.788515	0.589357	0.145883	0.0197351	-0.0256373	0.393987	0.356501	0.124615	0.259316	0.522495	0.575326	0.623367	0.590829	0.410601	0.538126	0.10184	0.490217	0.382571	0.345839	0.34086	-0.426649	-0.296927	-2.16926	-1.54058	-2.16449	-2.30837	-2.16092	-3.36227	-2.96722	-2.66806	-2.25927	-0.371264	-0.327621	-0.0268377	-0.614661	-3.00814	-3.7975	-3.11916
ENSG00000258586.1	LINC02274	lncRNA	1.11024	1.17852	1.54941	1.42523	-2.817	-2.06566	-2.56744	-4.37058	-4.14814	-4.33415	-4.08857	-3.19741		-3.86157	-3.76717		-1.9833	-2.14398	-2.93954	1.6184	1.75765	1.41811	1.74006	0.905218	1.99414	-1.39404	-1.71059	-3.574	-2.75474	-2.27495	-2.11897	-5.04473	-2.8548	-5.29394	-4.44196			-2.73476	-4.63049		-1.80546	-2.13667	-1.91173	-1.83799		-3.71699	-4.72669
ENSG00000119125.17	GDA	protein_coding	1.0629	-0.335773	-0.106705	-0.213679	1.15632	0.156365	0.395547	-0.866176	-0.519772	-0.00978167	-0.0417998	-0.995425	-1.64194	-0.451464	-0.66466	-3.14028	-0.762337	-0.178563	-2.08699	0.810936	1.38597	1.36129	1.08112	0.524877	1.81356	-0.19943	-0.0697133	0.580918	0.713369	0.74251	0.350305	-4.50817	-4.87052	-6.01974	-2.34174	-0.644566	-2.58716	-2.57718	-1.53267	0.0517015	-0.338775	-2.40465	-0.146153	-3.0248		-5.29635	-6.66247
ENSG00000235207.1	TUBBP6	processed_pseudogene	-0.0321545	-0.406834	0.255429	0.152485	0.506944	-0.339315	0.179468	0.00534166	0.535725	1.3429	1.11123	0.510704	0.812709	0.638176	0.766594	0.703183	-0.574943	-0.0575195	-1.56147	0.262581	0.178636	0.621327	0.215106	0.481253	0.37597							-2.4572	-4.98264	-2.17693	0.628572	0.450519	0.0486858	0.197373	0.923406	0.385118		-3.83696	-4.91328			-2.34152	-2.48785
ENSG00000254416.6	LINC02732	lncRNA	1.57937	0.164758	0.221688	0.129369	0.144324	-0.417003	-0.497141	-0.336106	1.51495	1.08149	0.18955	-0.798858	0.189011	0.153317	1.38421	-0.251826	-0.279782	-1.08218	-1.05236	1.76776	0.897384	0.785075	0.358359	0.0880174	1.02438	-2.08505	-0.689132	-2.00159		-2.37788		-2.07695	-3.27287		-0.406005	-0.064216	-0.816975		-0.941184	-0.236859	-3.2753	-2.80697	-1.24539	-0.471666		-2.36135
ENSG00000249550.7	LINC01234	lncRNA	1.69573	1.16716	1.65481	1.73453	-1.08741	-0.880907	-0.481279	-1.64696	-1.19467	-1.25707	-2.5853	-1.48528	-1.45334	-2.32151	-2.82902	-2.87168	-1.07381	-0.982586	-1.26942	1.53983	1.09503	1.32578	1.17807	0.956963	1.54227		-3.72506		-3.74286	-4.49189			-3.04876		-0.447	-0.44815	-0.893145	-0.955387	-0.487847	-0.632981				-3.22695	-2.92388	-4.77534	-1.3749
ENSG00000166704.11	ZNF606	protein_coding	-0.919202	-0.331164	-0.106298	-0.150907	1.07747	0.72336	0.912265	-0.0854365	0.706844	0.538302	0.543416	0.567573	0.689706	0.651871	0.642948	0.775206	0.762996	0.787646	0.793935	0.038475	-0.40151	0.202243	-0.000912255	-0.73703	0.0215537	-2.71183	-2.79091	-2.32845	-4.63121	-3.73202	-2.93496	-0.175386	0.000421166	-0.29346	-0.845114	-0.290721	-0.179356	-0.208535	-0.349037	0.0479644	-3.04193	-2.58584	-3.12413	-2.08542	-0.932194	-0.490379	-0.0755598
ENSG00000078081.8	LAMP3	protein_coding	-0.874731	0.392223	-0.695558	-0.406832	0.871274	0.0556332	1.40179	-0.591521	0.767411	-0.191355	2.15745	1.03942	0.865374	1.00782	1.55772	0.395557	-0.901398	0.471405	0.003561	-1.18126	-1.78844	-0.936336	-2.54493	-1.89148	-2.09176	-4.70816	-2.85383	-1.98705	-2.15553	-2.18883		-2.74039	-0.636695	-1.6362	-0.174884	-0.03362	-0.412471	-1.04942	0.347309	0.0863801	-2.08751	-3.00598	-3.20652	-2.62847	-2.95906	-3.17833	-4.0434
ENSG00000175699.15	CCDC197	lncRNA					0.502369	0.903061	0.537584	0.643534	0.839419	1.25522	1.53648	0.564269	0.11714	1.30347	1.01089	1.56	-1.82827	0.628127	0.275091							-1.56427	-1.25319	-2.64842	-1.94341	-2.35562	-1.25104	-2.73326	-0.858102	-2.87871	-0.19391	-0.222979	-1.0888	-0.233035	-0.673838	-1.51535	0.601171	-0.702626	-0.507731	0.108404	-2.46288	-0.931686	-0.699891
ENSG00000265096.2	C1QTNF1-AS1	lncRNA	2.06047	1.51091	2.08339	1.76474	-2.79745	-1.85975	-2.16857	-1.51282					-3.35291	-3.66719				-1.8288		1.46488	0.884594	0.856275	1.35856	1.21319	0.566772	-1.57936	-1.43429		-1.03403	-0.930917	-2.70941	-1.84876	-1.04736	-3.07971					-3.26427		-1.7275	-2.97077	-2.34395	-1.1941			-3.3827
ENSG00000165164.14	CFAP47	protein_coding	0.525895	0.679916	0.514037	0.67173	-0.354415	-0.238169	0.0147466	-0.035308	0.246482	0.851583	-0.133947	-0.0724095	0.153291	-0.452161	-0.124541	-0.0734781	0.251109	0.666166	-0.990849	0.613396	0.873283	0.72187	1.04339	0.6844	0.782696	-2.94894	-3.94996	-3.33757	-4.22448	-3.69425	-1.92004	-0.533132	-1.88962	-0.664257	0.418705	-0.168652	0.0510052	0.31672	0.330244	0.413744	-3.54895	-3.09152	-2.69795	-2.44749	-0.416547	-0.251029	-0.129654
ENSG00000272405.1	AL365181.3	#N/A	0.468158	0.270544	0.395678	-0.0664321	0.133844	0.203024	0.528745	-0.559273	0.256524	0.00311111	1.10464	0.484075	0.634101	0.431989	0.545323	1.12088	0.0661098	0.82239	-0.410441	0.614108	0.776655	0.506414	0.0184571	0.441186	0.347457	0.0802938	-0.236477	-1.93641	-1.81966	-2.4296	-2.5592	0.319786	0.324844	0.291937	-2.44918	-2.26528	-2.43597		-2.05982	-3.02027	-2.25402	-4.11908	-2.16899	-1.40593	-0.260112	-0.281124	-0.16709
ENSG00000104369.5	JPH1	protein_coding	-0.501855	-0.804926	-0.629918	-0.58321	0.411109	0.138642	0.920919	0.213511	1.04686	1.5956	0.788361	0.69908	0.776576	0.875474	1.25043	1.1427	0.494962	0.748549	-0.2357	-0.119057	-0.688491	-0.503013	-0.638523	-0.424979	-1.45574	-4.4258	-3.49208	-3.9201	-4.14227			-2.1285	-0.152811	-0.758087	-0.590914	-0.767685	-0.72041	-2.38497	-0.484925	0.169125			-4.46785		0.202292	0.0201485	-0.0621161
ENSG00000116985.12	BMP8B	protein_coding	0.821615	1.33181	0.812649	1.13522	-0.886878	-0.146039	0.167839	0.257604	0.854488	1.086	0.039196	0.584573	-0.612499	-0.674783	-0.192172	0.145975	0.539406	0.178993	-0.241551	0.639909	0.720977	1.22883	0.550492	0.405436	0.771992	-0.496718	-1.19981	-1.49493	-3.73628	-2.14886		-2.23656	-1.42888	-1.65344	-1.75106	-0.873851	-0.651283	-1.53422	-1.04822	-0.27313	-1.44355	-1.77617	-1.46194	-1.32551	-0.592275	-1.61311	-1.71608
ENSG00000132196.15	HSD17B7	protein_coding	1.24479	1.4525	1.25936	1.57248	-0.787719	-0.818061	-1.02967	-0.738123	-0.387924	-0.187387	-0.710678	-0.567901	-0.283043	-0.232481	-0.712736	-0.15967	-1.43938	-0.96803	-0.817974	1.34775	1.07282	1.51285	0.778685	0.929115	1.48306	-2.14915	-1.76638	-1.54519	-1.56759	-1.41085	-0.68242	-2.33472	-2.09983	-2.6172	-1.04366	-1.05169	-1.52835	-0.814084	-1.05868	-0.439515	-1.82546	-2.26058	-1.89446	-1.82007	-2.95321	-2.36527	-2.33538
ENSG00000243854.3	RN7SL67P	misc_RNA	-0.81847	-0.168337	1.18014	0.674706	0.357578	1.68745	0.486651	-0.735433	-0.769079	-0.804944	-0.899252	0.287785	0.254072	0.360784	0.0128965	-1.36892	-0.100698	0.531347	-1.39963	0.48064	1.04636	0.203753	1.69157	0.858818	0.515976	-2.08422	-1.64835	-2.67021		-2.37709		-1.17799	-1.27105	-0.546624		-2.21098	-0.662662	-0.17511	-1.79624	-2.64246	-2.60344	-2.15419	-1.51779	-0.80698	-1.04497	-2.72243	-1.73199
ENSG00000100473.18	COCH	protein_coding	1.46489	2.49148	1.60017	1.87195	-2.17326	-2.35287	-2.28649	-1.49582	-1.68415		-3.34341	-1.6342	-2.55307	-2.85177	-1.82148				-1.94612	0.792298	0.869206	1.29929	1.12322	0.586367	1.34383							-1.67451		-2.19256	-1.96535	-2.82885	-1.37036		-3.0979	-0.464391	-3.27044	-2.15014		-2.80043	-2.48057	-2.71853	-3.21887
ENSG00000183114.8	FAM43B	protein_coding	0.331332	0.838777	0.896749	0.408201	2.00302	0.789624	1.61446	-0.402191	-0.140732	0.077945	0.154266	-0.141618		-0.133029	0.336895	1.68556	0.9546	1.10464	1.0642	0.281958	0.899686	0.812768	0.480916	-0.0506358	0.223102											-2.29753					-0.25842		-1.1262
ENSG00000272068.1	AL365181.2	#N/A	0.992549	0.244446	0.170279	-1.11029	-0.707678	0.392851	0.150964	-0.749307	-0.335511	-0.280271	0.23496	0.162127	0.73073	0.277724	-0.145113	0.712879	0.71227	0.713393	1.24117	0.781238	0.820875	0.669873	0.292315	0.726506	0.793179	0.417664	0.318674	-1.19518	-1.33353	-2.0644	-2.62936	-0.622592	0.395702	-0.0209232	-2.20062	-2.89923	-3.72085	-0.904559	-1.27905		-3.33325	-2.49562	-2.90787	-2.8787	-0.967956	-0.899158	-0.571206
ENSG00000221539.1	SNORD99	snoRNA	0.71124	1.23275	1.11064	0.924948	0.572779	0.917883	0.790574	-0.217933	-0.359135	-0.038968	0.0467419	0.226848	0.686586	0.17272	1.48859	0.534002	0.12675	1.19466	0.624774	0.306795	-0.208609	-0.34385	0.443744	0.438359	-0.418359	-2.24674	-1.80663		-2.11947	-2.14696	-0.701242		-2.378	-0.830521	-1.1328			-0.417599						0.222356	-0.720617	-2.50901	-1.08613
ENSG00000198768.11	APCDD1L	protein_coding	-1.86626	0.579531	0.260161	0.238407	0.22652	0.508108	0.902864	0.37212	1.76978	1.96045	0.481804	-0.881479	-0.0826091	-0.547184	0.380788	-0.759399	0.823142	1.1007	0.898779	-0.646621	-2.0478	-3.01969	-1.17542	-1.82497	-1.91655	-3.85137	-5.23526	-4.6772				1.61555	-0.262115	1.14977	-2.29539	-1.5262	-1.01502	-2.55558	-1.16429	-0.869797	-3.55512		-3.89245	-4.71454	-1.20286	-0.613806	-1.03142
ENSG00000119915.5	ELOVL3	protein_coding	1.10887	0.737317	1.65842	0.851306	0.185711	0.0671716	0.634848	0.357266	-0.511334	0.810776	-0.977877	-0.175442	-1.33802	-1.14736	0.505683	-0.559401	1.12273	0.636054	-0.0438578	0.735216	0.376596	1.3447	0.357596	-0.136415	1.70069		-1.79817		-2.11117	-2.13831		-0.478991		-0.525687	-0.499199		-1.5236		-1.19204	-1.3379		-1.91796				-1.86833	-2.36
ENSG00000144045.14	DQX1	protein_coding	2.10165	1.12161	-1.36341	0.286259		-1.58605		-1.42149	-1.14296	-2.77866	-2.81904	-1.06142	-1.71858	-1.73972	-2.70691	-1.98842		-1.51705	-0.649344	2.03091	2.0433	0.999413	1.5604	1.16113	1.24135	-2.64599			-2.49009	-2.53294	-2.15192		-2.10391			-1.74621					-2.11061			-1.70663		-2.88206
ENSG00000238098.9	ABCA17P	transcribed_unitary_pseudogene	1.18051	0.433253	0.949274	0.777033	0.399489	0.652613	0.456767	0.0932885	0.25578	0.262517	-0.168869	0.0758191	-0.00669181	0.344466	0.312608	-0.570929	0.114049	0.38609	-0.317644	0.654096	0.608937	0.546114	0.898955	0.730651	0.749215	-2.9026	-1.98637	-2.09211	-1.53883	-1.28213	-1.32188	-1.56197	-2.69769	-2.03391	0.101076	-0.136092	-0.179371	0.191415	0.206628	-0.742424	-1.46603	-1.72897	-1.12276	-2.14109	-2.28232	-2.18163	-2.20627
ENSG00000141527.18	CARD14	protein_coding	1.3894	0.190701	0.687524	0.531407	-0.19021	-0.0916945	-0.436552	-1.09901	-1.65976	-2.13157	-1.9674	-1.022	-1.17106	-1.72736	-1.16683	-1.32404	-0.943742	0.139655	-1.32842	1.52188	1.95396	1.04796	1.35381	1.7039	1.46815	-2.1683	-2.25118	-2.95909	-1.30148	-2.55486		-1.1156	-1.17595	-2.38934	-1.09569	-2.05436	-1.28316	-0.920945	-1.07727	-1.48719	-2.78754	-2.141	-2.19577	-2.4575	-3.44272	-2.04455	-2.56674
ENSG00000048740.18	CELF2	protein_coding	0.749801	0.944154	0.859795	0.788478	-1.00885	-0.681084	-0.270908	0.181519	0.587542	1.39736	0.611433	0.0850074	0.162663	0.184553	0.779464	0.91968	-1.01578	0.0624787	-0.441262	0.588791	0.52939	1.02026	0.520049	0.398891	0.839723	-1.80269	-2.1791	-0.157129	-4.99758	-1.88122	-2.04889	-0.22767	-0.394541	-0.191881	-2.24294	-2.31158	-0.577954	-1.47075	-0.918747	-2.22698	-1.70284	-0.133457	-1.53294	-0.767146	-0.453851	-2.47529	-1.2502
ENSG00000146555.19	SDK1	protein_coding	-0.286679	-0.0328598	-0.46815	-0.630486	2.00565	1.2371	1.40412	-0.13056	0.815653	0.71711	0.100745	-0.701763	-0.446231	-0.157526	-0.253483	-0.805718	1.47368	1.42901	0.918454	0.0794499	0.165409	0.633602	-0.099316	0.135173	0.147166	-2.0535	-1.39189	-1.7658	-1.92989	0.0383536	-2.17216	-0.478513	-0.667735	-0.58969	-1.20702	-0.527637	-0.601924	-1.44213	-1.20331	-0.649587	-2.53202	-4.08527	-2.58723	-3.25791	-1.5335	-1.2819	-1.34869
ENSG00000244682.7	FCGR2C	protein_coding	-0.825562	-0.038328			1.66452	0.814379	1.34245	0.14693	2.00892	0.9671	0.899214	0.666522	-0.10679	0.746485	1.95348	0.778699	0.104321	0.759488	1.47875					-0.849602								-0.511982	-1.06474		-0.529565		-1.54757		-1.60854	-1.35751
ENSG00000103313.13	MEFV	protein_coding	1.63106	0.847137	0.374054	-0.268344	0.809984	-0.368389	-0.0041325	0.0681313	0.42885	0.825358	-1.41897	0.603951	0.0792431	-0.792409	1.27711	-1.69854	0.241736	0.752587	-1.06265	0.126461	-0.00557803	0.889742	0.273003	1.80423	0.54977	-2.38946	-1.56033	-0.710118	-0.362877	0.170623						-2.74714	-2.92743		-3.01264		-0.665341	-2.06371	-1.81226	-0.623356			-1.47735
ENSG00000159217.10	IGF2BP1	protein_coding	1.21823	0.63344	0.956416	0.681569	0.783523	-0.212957	0.252212	-0.593045	-0.282191	-0.697406	-0.355774	-0.713536	-0.191602	-0.474512	-1.26424	-1.22489	0.284927	0.343294	-0.0447983	1.24431	1.04976	1.2225	0.755688	1.16299	1.33086	0.330064	0.292882	-1.38487	-1.19811	-0.361204	-1.21715	-0.766161	-1.63467	-0.65627	-3.20591	-4.5204	-3.27108		-2.80101	-2.86763	-1.17757	-0.425366	-0.560894	-0.691696		-2.43989	-2.51798
ENSG00000161298.18	ZNF382	protein_coding	-1.309	-0.896477	-0.0981336	0.0172454	0.927999	0.674415	0.688466	-0.234789	1.05597	0.365819	0.658758	0.861951	0.604874	0.830657	0.729824	0.766355	0.627426	0.944557	0.518086	-0.0529347	-0.580947	-0.120111	-0.579304	-0.480617	-0.67905	-2.03437	-2.50402		-2.6675	-3.90654	-3.87559	-0.15268	0.362786	0.191811	-1.26824	-1.64884	-0.826259	-0.625979	-0.8791	-1.54096	-4.14457	-3.6914	-3.2316		0.267208	0.33051	0.2858
ENSG00000105717.14	PBX4	protein_coding	1.03044	1.80884	0.738901	0.946906	0.0527825	0.484464	0.399443	0.318203	0.146754	0.112887	0.0197814	0.263879	-0.113211	0.141904	0.396184	-0.526666	0.514754	0.507864	0.506112	-0.0613557	-0.177043	0.5326	0.294243	0.522734	0.0201738	-1.09852	-1.24625	-1.75858	-1.67782	-0.738054	-1.375	-0.311113	-0.0590377	-0.350278	-2.42766	-2.30718	-2.9938	-1.54377	-2.85757	-2.85428	-1.53218	-1.91102	-1.53016	-1.63978	-0.663049	-0.35144	-0.278583
ENSG00000163975.12	MELTF	protein_coding	1.70779	2.16014	1.33979	1.14007	-0.985309	-0.594712	-0.74771	-1.10112	-1.62587	-1.62284	-1.6911	-1.65036	-1.71407	-1.8321	-1.62468	-1.3545	-0.608628	-0.755304	-0.497699	0.579257	1.36077	1.21013	0.86411	0.55626	1.33978	-2.18897	-2.44528	-2.32068	-2.44396	-1.90624	-2.18592	0.196434	0.40352	0.0192691	-3.0275	-3.18866	-3.64806	-2.05488	-4.38193	-2.40724	-1.47379	-2.52412	-1.9119	-2.72506	-1.62804	-1.40573	-1.47966
ENSG00000155066.16	PROM2	protein_coding	2.19635	2.31285	2.53066	2.4377	-3.19307	-2.34183	-3.80295	-2.03816	-2.75644	-3.70976	-3.44423	-2.20859	-2.36334	-2.26439	-2.45967	-3.52344	-3.59978	-2.80251	-3.35998	-0.303752	-2.33089	-1.97594	-1.33765	-1.21006	-1.05663	-3.55889	-3.54542	-5.88322	-3.54787	-2.62452	-4.15189	-3.21117	-3.05463	-3.17493	-2.5938	-3.47708	-2.81035	-1.97179	-3.4306	-3.06804	-3.47416	-3.63353	-4.04631	-4.86524	-3.24094	-4.0802	-3.34052
ENSG00000253159.3	PCDHGA12	protein_coding	-2.17706	-1.79494	-0.886361	-1.50571	-1.47766	-0.0534241	0.171078	0.11894	1.09317	1.6435	1.80343	0.729508	1.20007	0.999065	0.846681	1.89656	-0.726739	-0.773006	-0.79928	-0.803215	-0.389612	-1.54218	-0.146325	0.26353	-0.627842	-1.83375	-1.57843	-2.41659	-2.72985	-3.44104	-2.03145	-3.86044	-3.69065	-2.63907	-0.158087	0.597924	-0.277311	-0.828068	-0.567645	-1.6247	-2.35996	-1.79355	-1.54599	-1.73805	-2.12449	-3.38888	-1.82274
ENSG00000148357.16	HMCN2	protein_coding	-0.0769699	-0.744535	-1.32715		0.362785	0.266228	-0.783847	1.15255	-0.0184551	-0.217589	-0.790644	-2.1028	-0.499739	-0.0846949	0.297519	-2.69811	-1.08736	-1.47427	0.0666402	1.97742	1.71767	0.926764	1.15853	0.0291825	1.4739	-0.865699	-2.78741	-0.80279				-2.20914	-1.68078			-1.71099	-2.50248		-2.58022					-1.67082			-2.06078
ENSG00000215458.8	AATBC	lncRNA	-0.283988	0.579265	0.886075	0.414291	-0.0286617	0.480763	0.800481	0.261186	1.06986	0.770018	0.79891	0.951884	0.470996	0.267117	1.05693	0.425465	0.117333	0.712784	-0.328086	0.725467	0.685155	0.510155	-0.698934	-0.161387	-0.289711	-1.38819	-1.58173	-0.832819	-0.715114	-1.31896	-2.03433	-1.35054	-1.30135	-0.9452	-1.00769	-0.927915	-1.63401	-1.73848	-1.50282		-1.01587	-0.291998	-0.57926	-1.10933	-2.90379	-2.2054	-2.46616
ENSG00000162591.16	MEGF6	protein_coding	0.833362	1.09157	0.425672	0.439663	0.554465	0.440935	0.186829	-0.118658	0.693949	-0.0286276	-0.807995	-0.737158	-0.769627	-0.763748	-1.51502	0.196286	0.158365	0.433723	0.333879	0.507657	0.242359	0.634239	0.2132	0.752378	0.281292	-1.16358	-1.8033	-1.86669	-2.54935	-1.58866	-3.25332	1.4799	1.24461	1.39797	-1.51847	-1.65997	-1.07789	-0.331962	-1.07091	-1.36799	-2.14717	-2.67508	-2.10341	-2.71514	-3.5766	-3.76855	-3.83358
ENSG00000260528.5	FAM157C	lncRNA	-0.04697	0.177222	0.0970763	0.522058	0.2191	1.06832	-0.00278686	0.0769343	0.49501	0.0361575	0.023096	0.724994	0.624242	0.667232	-0.170988	0.0556465	0.610912	0.422916	0.907362	0.279187	0.126179	0.318333	0.660306	0.483484	-0.000569833	-2.18142	-1.36604	-2.09615	-2.42173	-0.861111	-2.09112	-2.85313	-2.31436	-2.29889	-0.183674	-0.624673	0.10262	0.545613	-0.0375063	-0.277484	-2.04476	-1.05777	-1.78735	-0.713692	-3.25064	-2.4514	-1.51584
ENSG00000173918.15	C1QTNF1	protein_coding	1.73572	1.65503	1.70442	1.98395	-1.92151	-1.41245	-1.69648	-1.47411	-1.44182	-1.3038	-2.71337	-2.25743	-2.51911	-2.57243	-0.232604	-1.88115	-1.12895	-0.556361	-1.07613	0.797232	0.706479	1.22092	0.853452	1.11443	-0.0189546	-1.81787	-2.18154	-1.5025	-0.0611078	0.532099	-1.44732	0.470388	-0.519822	-0.0129165	-5.52771	-4.14531	-3.03328	-3.74945	-4.25224		-0.589736	-2.53423	-1.51236	-0.788492	-4.54622	-4.69219	-5.8453
ENSG00000185201.16	IFITM2	protein_coding	1.34215	1.01889	1.25728	1.53004	-0.994973	-1.66302	-0.447868	-0.863334	0.360729	-0.236949	-0.29553	-0.638174	0.00822244	-0.867037	-0.20822	0.283512	-0.309893	-0.090628	0.348635	0.0731242	0.701372	0.175176	0.405219	0.649746	0.210474	-3.69591	-3.75415	-3.32071	-3.1719	-3.24865	-4.68857	0.191614	-0.0333914	0.0488327	0.0714	0.243607	0.637366	0.549561	0.451321	0.0250795	-4.06293	-4.64548	-3.57953	-3.94243	-0.685505	-0.543428	-0.390446
ENSG00000262198.1	AL157931.1	#N/A	-0.26122	-1.30908	-1.29066	-1.71779	-0.71139	1.23285	0.0923967	0.363396	0.595295	0.102228	-0.911136	0.592598	0.91568	0.843832	0.0235926	-0.0160019	0.592537	0.764434	0.717702	-0.923558	-0.563979	-0.218747	-0.263936	-1.10711	-1.22308	-2.66276	-2.24842	-2.10774	-3.13002	-3.6638	-0.662162	-3.01572	-2.32322	-2.94768	-0.539346	-1.09438	-0.394527	1.82567	-0.936903	-1.95488	-1.46363	-2.84847	-1.65825	-1.86645	-3.01433	-2.93235	-2.61586
ENSG00000185182.14	GOLGA8EP	transcribed_unprocessed_pseudogene	1.08616	1.00693	0.974183	0.743863				-2.37738						-3.64916						2.28856	0.465848	0.210764	1.19719	1.81104	1.22069	-1.07171	-1.37695	-2.43564	-2.48543	-1.49372	-1.81409	-2.23726	-3.43058	-1.65417	-1.29193	-0.648852	-0.56684	-1.6329	-0.88607	-0.926694	0.389112	-0.249692	0.393879	0.846426		-4.13704	-1.79634
ENSG00000034677.13	RNF19A	protein_coding	0.595697	0.35377	0.347991	0.275535	0.675556	0.357613	0.317756	0.0179045	0.510955	0.952315	0.664459	0.46528	0.33356	0.568589	0.808497	0.753218	0.330144	0.515789	0.0237364	0.660907	0.597157	0.840149	0.287973	0.532736	0.883056	-1.31914	-1.33912	-1.27278	-0.790695	-0.800667	-1.20221	-0.692219	-0.754212	-0.79708	-1.76808	-1.84728	-1.79076	-1.83356	-1.70225	-1.24385	-1.22888	-1.66459	-1.26198	-1.05745	-1.06677	-1.01734	-1.23606
ENSG00000170153.11	RNF150	protein_coding	0.0666898	1.05012	1.24888	1.47525	-1.35452	-2.05817	-1.45493	-0.245553	0.697712	1.33517	0.333755	-0.659599	0.707847	0.263538	0.356478	2.19298	-0.857199	-0.6307	-0.111172	0.755336	-0.281292	0.224982	0.19816	0.734126	0.11166	-1.78358	-2.09872	-3.52613	-3.14131	-3.22045		-1.37535	-0.238699	-1.1931	-0.938378	-1.57168	-0.227157	-3.10863	-0.919731	-0.629163	-1.67569	-0.682161	-1.70962	0.382362			-2.76389
ENSG00000163823.4	CCR1	protein_coding	-0.898477	-0.00539318	-1.29978	-1.894	2.03919	1.37914	1.49745	-0.409707	0.697297	0.594652	1.59942	-0.229918	-0.47063	0.497384	0.804801	0.442227	0.457579	1.50581	0.239826	-1.5777	-2.50093	-4.01913	-2.45632	-2.25185	-2.2647	-2.7538	-1.94103	-3.32192	-3.12072	-2.87597	-4.00644	1.37146	-0.884375	0.927912	-2.81311	-2.57011	-3.38673	-2.74131	-2.94204	-2.64016	-1.45269	-3.84541	-2.40745	-2.02932	-1.23199	-0.85187	-0.786826
ENSG00000162267.12	ITIH3	protein_coding	2.68065	1.93228	2.05909	1.15563	-2.27119	-2.75898	-1.96258	-2.85808	-3.55912	-5.69918	-4.35714	-3.03794	-3.97098	-3.54521	-3.76284	-3.53526	-3.42489	-3.04993	-3.59536	0.97422	0.427695	0.072327	0.0929876	-0.03264	0.789265	-6.02021	-4.73362	-4.81503		-5.795	-4.047	-0.00672579	-1.48429	-0.648179	-5.61075	-4.84601	-2.923	-2.40191	-4.33838		-5.01586	-4.94122	-4.69273	-4.4857	-0.597313	-0.429581	-0.368219
ENSG00000272568.6	AC005162.2	#N/A	-0.084095	-0.80989	-1.09214	-1.01065	0.290446	0.642783	0.806124	-0.272879	0.474165	-0.491219	0.525572	0.853168	1.29933	1.23384	0.137355	1.06304	0.406908	0.195367	0.24517	0.849801	0.352956	0.855191	0.300795	-0.363833	0.229587	-2.19187	-3.02706					-2.4637	-0.201403	-0.765177	-1.07525	-1.94392	-0.629256	-0.311198	-2.16626	0.042435			-2.94602	-2.53285	-1.53568	-1.61974	-0.509586
ENSG00000124140.14	SLC12A5	protein_coding	-0.856034	-2.06381	-0.13062		0.749082	1.31145	1.30834	0.092726	-1.00635	0.27228	0.715498	1.04137	0.903852	0.598986	1.11038	0.857045	1.24698	0.923678	1.57647	-0.52402				-1.64613		-1.85003	-1.69013	-0.993548	-1.12104	-2.41051		-1.44108	-2.64727	-0.821044			-1.78882				-0.287034	0.080232	-1.07756	-0.584459	-2.53483	-2.1314	-1.60696
ENSG00000286989.1	AL691432.4	#N/A	0.741751	0.749385	1.00706	0.84619	0.586507	1.04133	1.25613	-0.164649		-1.83916						-0.289175	1.58462	1.45152	0.503528	0.893171	0.475524	0.743711	1.58879	0.162995	0.826599		-0.986977		-0.430463	-1.69132		-1.37364	-1.91248	0.89731	-1.68843								-1.22224			-0.810011	-1.92359
ENSG00000162817.7	C1orf115	protein_coding	1.21088	0.438267	0.785541	0.589818	0.575244	-0.312722	0.276434	-0.66803	-0.189894	-0.430499	-1.44977	-1.4959	-1.5308	-1.2301	-0.997545	-0.643221	0.121545	-0.134074	-0.588588	1.3431	1.52716	1.38431	0.734786	0.691807	1.1102	-3.36335	-3.21032	-2.39506	-2.30577	-2.664	-2.9915	0.224813	0.245879	0.0749441	-0.618512	-0.858635	-1.17505	-2.19407	-0.463142	-0.571193	-4.70175	-2.84916	-3.61004	-5.18177	-0.0037363	0.498157	0.521151
ENSG00000054938.16	CHRDL2	protein_coding	0.668742	0.982297	1.66035	1.7876	-2.34052	-2.88893	-3.6348	-1.06868		-2.33535	-2.79736	-1.5222	-2.33018	-2.3614	-1.06176		-2.27806	-2.00369	-0.87377	1.53576	1.49278	1.754	1.78733	1.46538	0.78948	-2.23432	-2.80405			-3.16715	-2.1348	-1.5474	-3.42031		-2.4737	-1.52987	-2.52605				-1.13149	-2.30004	-2.04883	-1.68727	-2.63189	-3.495	-2.34568
ENSG00000176014.13	TUBB6	protein_coding	0.986441	1.29682	1.10796	1.33236	-0.17414	-0.0655732	0.613815	-0.191618	0.428589	0.506854	0.138579	-0.871229	-0.327297	-0.889142	0.672782	-1.10253	0.447665	0.763342	0.320805	0.591804	1.0193	0.937839	0.877931	0.231521	0.842614	-0.40235	-1.00733	-1.88566	-1.72228	-0.197062	-2.545	-0.942207	-0.393919	-0.856617	-3.04666	-1.44381	-1.91124	-1.50689	-2.33318	-1.92241	-0.772564	-1.95365	-0.935756	-1.31313	-0.980748	-0.77364	-1.29571
ENSG00000228223.3	HCG11	lncRNA	0.737766	0.631577	1.0612	0.773021	0.0883541	-0.480874	-0.136979	-0.532375	-0.050399	0.144049	-0.0227637	-0.332826	-0.322287	-0.261606	-0.18624	0.0247687	-0.237014	0.0277426	-0.222959	0.823929	0.551834	0.541876	0.346434	0.655716	0.564638	-4.5187	-3.57287	-4.66796	-4.22161			1.03482	1.01519	0.943649	-0.984168	-1.718	-1.00615	-2.14685	-0.766185	-1.03082		-3.47224	-5.20924		0.433394	0.634408	0.779709
ENSG00000136286.16	MYO1G	protein_coding	1.31153	2.16766	1.85955	1.88088	-3.1751	-2.21887	-2.58956	-2.39499	-3.7882	-3.391	-3.03793	-2.59232	-3.13296	-2.30354	-2.44331	-5.28397	-2.80769	-2.43194	-3.10811	1.08596	1.32984	1.12711	1.40128	1.05072	1.19258	-3.11952	-3.08287	-2.89193	-2.56204	-3.05952	-3.15986	-1.81177	-1.04225	-1.82459	-2.50817	-3.35199	-4.29111	-2.63224	-2.94628	-5.09714	-3.13372	-3.31533	-3.29792	-3.35369	-3.17855	-2.67043	-2.80874
ENSG00000275285.1	AL391095.2	#N/A	1.6503	1.84047	1.53039	1.60875	-1.32881	-1.04247	-1.43057	-2.95248	-2.9679		-1.65997	-2.04509	-2.19765	-2.28616	-1.01974	-2.11659		-1.79117	-2.23821	1.29884	2.0077	0.948612	1.02255	0.853071	1.50996	-1.87403	-3.57363	-2.95234	-1.77193	-1.47128	-1.3603	-1.2896		-1.55915							-1.10601	-3.08557	-3.50847	-3.07286
ENSG00000108932.12	SLC16A6	protein_coding	0.722944	1.06323	0.00867301	-0.421327	0.275341	-0.0897295	0.544352	0.222206	1.22885	1.70796	1.24876	-0.320493	-0.0749966	0.52896	2.24228	-3.91969	0.158588	0.267705	-0.663791	-1.07847	-1.30803	-0.526204	-0.818459	-0.579074	-1.55133		-3.84474		-4.95159			-2.32367	-1.14581	-1.94493	-0.0574715	0.6802	-0.624498	-0.606754	0.539613	0.530989		-4.89111	-5.31586		-1.90528	-0.904214	-1.93937
ENSG00000154102.11	C16orf74	protein_coding	1.1029	1.12785	1.16441	0.846807	-0.0146193	-0.360562	0.376913	0.0436879	0.564349	0.667122	0.517788	-0.305076	0.131276	-0.17329	0.609481	-0.0716541	0.621766	0.362117	0.186734	0.358865	0.887985	0.715813	0.678422	0.173432	1.06932	-1.50124	-0.876487	-0.82558	-0.993603	-0.677144	0.328642	-0.930764	-3.29914	-1.87604	-1.87934	-1.31302	-1.81653	-0.792681	-1.65062	-1.47528	-0.605677	-0.507101	-0.542033	-1.26122			-3.44624
ENSG00000175311.7	ANKS4B	protein_coding	1.66355	-0.440436	0.332378	-0.261915	0.55592	-0.541758	-0.364078	-2.23992	-3.35247	-4.01972		-3.73605	-2.53004	-3.46611			0.0465704	-0.187193		1.76665	1.92906	1.79228	1.09306	0.992132	2.17757	-3.79598	-0.772511	-2.63273		-2.3455		-2.32532			-1.93902	-2.44376	-2.3539	-1.4854	-2.68558	-2.06486						-1.27683	-2.03203
ENSG00000151651.16	ADAM8	protein_coding	1.47976	2.06016	1.18028	1.69231	0.264236	-0.170806	0.170263	-0.691712	-0.368619	-0.934806	-0.950067	-0.280127	-2.2065	-1.36879	0.2835	-1.73153	-0.335527	-0.692845	-0.903483	1.49007	0.174163	0.667194	0.326817	0.845976	1.00777	-1.64429	-1.53618	-1.37891	-1.15244	-1.18362	-1.29127	-1.148	-1.87517	-1.90572	-1.78418	-3.10913	-1.75094	-0.858253	-1.56011	-2.18936	-1.6527	-1.25238	-0.609836	-1.51698	-1.55042	-3.10216	-3.49625
ENSG00000255585.3	AL590627.1	#N/A	0.77088	1.04811	1.34006	0.976071	-1.2885	0.042884	-1.10273	-0.502683	-2.45242	-0.814016	-1.27986	-0.0547554	0.503772	-0.40256	-1.63358	-1.41239	-0.511082	-1.15031	-0.150548	1.22331	1.98492	0.979617	1.29483	0.623483	1.39088	-1.18184	-0.912174	-2.09376	-1.42535	-0.6518	-2.41068	-1.33959	-2.11557	-3.0027	-1.87402	-2.29871	-1.76056	-1.42322	-1.61815	-3.60373	-1.70689	-1.19976	-1.22416	-0.710105		-2.67551	-1.88409
ENSG00000197561.7	ELANE	protein_coding	1.5067	1.45859	0.663574	1.08035	0.483611	0.912406	-0.694432	0.719858	1.18976	1.20863	0.0979202	-1.3927	-0.530132	-0.378509	0.169174	-0.515448	1.32581	0.423377	0.362728	0.404845	-0.684618	-0.610682	0.533044	0.432677	-0.0632724	-2.19777			-2.07401	-1.45467	-0.00761673	-1.11823		-1.90111							-2.34504		-0.764767	-0.916131
ENSG00000271361.1	HTATSF1P2	processed_pseudogene	0.331673	0.116604	0.238056	0.425148	0.423842	-0.064039	0.453476	-0.462507	-0.0551973	0.436274	0.574947	0.0100696	0.271195	0.198066	0.543645	0.697872	-0.30891	0.0574867	-0.914642	0.38195	0.742207	0.59977	0.417408	0.853447	0.742917	-1.89926	-1.96858	-1.6042	-2.41824	-2.85012		-3.24678	-2.70166		0.859825	0.666872	0.734383	-0.361313	1.11197	0.732852	-2.42673	-2.62963	-2.16874	-2.26408		-2.55331	-3.03633
ENSG00000260604.2	AL590004.3	#N/A	0.840903	0.164962	-0.0587632	-1.20375	0.749384	0.114729	0.492341	-0.570743	0.317966	0.560198	0.599857	-0.417451	-0.0818682	0.532139	0.279235	-0.450172	-0.300703	0.84489	-0.642478	1.24378	-1.51846	0.96493	-0.462542	1.65478	1.68206	-2.40167	-2.58571			-2.94382		0.308973	0.259816	-0.193115	-2.88558	-2.75836	-0.659434		-1.71868	-1.46693	-0.386527	-2.72755		-2.72877	-0.414676	-1.01832	-1.65563
ENSG00000248690.8	HAS2-AS1	lncRNA	0.222174	0.140323	-0.925558	-0.222514	0.929908	1.07746	0.425181	0.332158	1.1689	1.39775	0.773332	-0.542228	-0.103766	0.829631	2.22693	1.422	-2.22582	1.33181	1.63629	-0.317441	-0.292415	-0.802263	-2.19068		-1.19512										-1.43963		-1.09668		-2.17311		-1.65951			-1.27419
ENSG00000284719.1	AL033527.3	#N/A	0.701468	0.737552	0.891125	0.74408	-0.0546364	0.154789	-0.332364	0.0861392	0.254003	0.141733	-0.311451	0.495416	0.00692602	0.402788	-0.0580585	0.447402	0.0798037	0.615278	0.370586	1.328	0.782696	0.474379	0.869492	0.741516	0.929812	-0.886461	-1.15419		-1.77226	-0.924643	-0.767639	-1.07016	-1.61517	-2.26929	-0.782267	-1.6562	-1.81217	-0.0979172	-0.456624	-0.936723	-0.638688	-2.87319	-1.43984	-1.10032		-2.16058	-2.0056
ENSG00000151090.20	THRB	protein_coding	0.439865	-0.349194	-0.661411	-1.00626	1.2459	-0.0096422	0.653579	-0.2407	0.699294	0.833226	0.832445	0.270112	0.775583	0.554396	0.594908	0.885083	-0.187642	-0.0250096	-0.138659	0.893895	0.806299	1.28036	0.29327	0.377321	0.916893	-0.799049	-0.471444	-0.169314	-0.343739	-1.02032	-1.80611	-1.40428	-0.489333	-0.66896	-1.48422	-1.54757	-1.75334		-1.60713	-0.669203	-1.02853	-1.75486	-1.12228	-0.947407	-3.00103	-3.21782	-3.07196
ENSG00000073150.14	PANX2	protein_coding	0.182934	0.793401	0.0856269	0.0381945	0.201357	0.282933	0.639563	0.0141561	0.70437	0.792971	1.10355	0.300867	0.129786	0.114942	1.17161	1.14511	0.316901	0.88683	1.0122	-0.027117	-0.452803	-0.363752	-0.102501	0.0172903	-0.195663	-2.15822	-4.38404	-2.73756	-2.56785	-2.61724		-0.572168	-2.28788	-1.56129	0.426324	-0.0519972	-0.0140821	0.315341	0.514624	-0.337196	-0.921444	-0.989336	-0.905155	-1.10281	-2.73159	-2.79403	-1.63352
ENSG00000134824.14	FADS2	protein_coding	0.3962	0.237819	-0.104214	0.0757221	0.302165	-0.121582	-0.455306	0.219299	1.10515	1.07122	1.36355	0.496681	0.604399	0.65926	1.40219	1.45999	0.104991	0.661544	0.0727441	-0.0836079	-0.0468868	-0.117178	-0.421402	-0.338384	-0.226561	-1.14264	-1.40497	-2.79822	-1.56449	-0.567369	-2.188	-0.970919	-2.0888	-1.38437	-1.24408	-0.661161	-1.36409	-2.18998	-1.60749	-0.246938	-0.0160147	-0.236316	-0.0937418	0.16349	-3.36328	-3.13744	-2.79757
ENSG00000198346.11	ZNF813	protein_coding	-0.636242	-0.142788	0.364183	0.406596	1.11717	0.427702	1.18582	-0.491199	1.12854	0.689112	0.721437	0.875989	0.545101	0.489643	0.738666	0.543539	1.09079	0.804521	0.253513	0.672972	0.613437	0.212843	0.0867193	0.379734	0.0569481	-0.402809	-0.323253	-1.71737	-1.49498	-1.05875	-1.44075	-0.937905		-2.89541							-1.55204		-1.36363		-1.27603	-1.01168	-0.797638
ENSG00000154027.19	AK5	protein_coding	-0.162081	1.07582	-0.189636	-0.132578	1.8161	0.568318	1.40038	0.263631	1.11351	0.918686	0.745417	-1.01628	-0.89836	0.551994	1.45176	-0.588459	1.21314	1.32225	0.267567	-0.356167	0.374316	0.194853	-0.196727	-0.119079	-0.434152					-0.171955	-1.19003		-2.96282		-0.170708	-0.940358	-0.299138	-1.68663	-1.76814	-0.621628		-2.50197	-1.59832	-2.51196	-1.3014		-1.43649
ENSG00000175189.4	INHBC	protein_coding	0.816019	-0.264598	-0.277712	-1.04024	0.307943	0.473818	0.336006	-0.370814	-0.598028	-0.542392	0.02244	0.117409	-0.185376	0.194337	0.17319	0.0115915	-0.697008	0.402857	-0.200861	1.46697	1.0668	1.63376	0.758691	0.95037	1.8421	-0.105922	-1.10081		-1.12414	0.575364	-2.50307		-0.52304		-2.88591		-2.93927	-1.86418			-1.33515	-1.41555	-1.61446		-1.20685	-2.64717
ENSG00000186567.13	CEACAM19	protein_coding	0.806598	0.792061	0.604926	0.607604	-0.348275	-0.114693	-0.958675	-0.235054	0.00594988	-0.326068	0.0585157	0.919967	0.211456	-0.0607461	-0.0492148	-0.0549161	-0.396934	-0.225865	1.72315	1.11956	0.561937	0.472232	0.845763	0.74979	0.770948	-1.66466	-1.28952	-1.86408	-1.15887	-0.931325	-1.89186	-0.178945	-0.663075	-0.922042	-1.16549	-1.54152	-1.61305	-0.0914439	-1.8332	-2.30187	-2.19525	-1.53018	-1.43531	-3.67416	-0.942407	-1.22378	-1.432
ENSG00000146090.16	RASGEF1C	protein_coding	0.768746	0.833951	1.09046	0.793111	-0.0201036	0.279275	-0.179018	-0.211654	0.233125	0.439562	-0.961077	-0.611112	-2.76393	-0.987599	-0.87251	-0.703836	-0.0122032	0.546533	-0.107427	1.15993	1.83546	1.36674	1.14375	0.721937	1.34872	-2.70458	-3.51167					-2.29901		-1.71748	-0.558762	-1.17507	-0.270073	-0.104204	-0.157135	-1.9459	-2.16634		-0.864194	-2.38639
ENSG00000099260.11	PALMD	protein_coding	-0.422262	0.647713	0.11624	0.877112	1.31608	0.524786	0.73554	-0.207593	0.0869497	1.20057	1.89452	-0.366733	-0.300759	0.920697	1.48872	0.92556	0.410735	1.27179	0.137883	-1.02676	-1.10613	-0.884935	-2.68978	-1.23068	-0.859576		-3.90547					-3.39671	-0.478176	-3.57195	-1.79492	-0.936118	-1.33723		-2.0317	-0.225292	-1.79897	-1.90211	-3.18227	-1.77156	-0.0880928	0.717135	0.230678
ENSG00000104899.8	AMH	protein_coding	-0.284158	-0.109278	-0.588226	-0.0779074	0.768304	0.95979	1.0138	0.264973	0.668426	0.581878	0.29734	0.447983	-0.549907	-0.302753	-0.125051	-0.129891	0.821125	1.04078	2.27857	0.4474	-0.707259	-0.458198	-0.139325	0.163596	-0.285199	-0.763263	-0.855654	-0.748374	-0.0316611	-0.749136	-0.466238	-2.70057	-2.22874	-2.84843	-2.11992	-2.36438	-2.4292	-0.816438	-2.39408		-0.575582	-0.414566	-0.0232439	-1.44987	-1.86878	-2.59089	-2.85557
ENSG00000135638.14	EMX1	protein_coding	1.08224	0.946195	0.748836	0.927956	-0.123027	-0.555292	-0.0841389	-0.826633	-1.26768	-1.30174	-1.02148	-0.519704	-0.714586	-1.1896	-1.59139	-0.820109	0.327271	-0.0817219	-1.08829	1.37691	1.14888	1.41952	0.964771	0.826538	1.15599	-2.58104	-2.58849	-3.64143	-2.36734	-2.15382	-3.38483	0.469358	0.75584	0.446622	-1.52007	-1.59815	-2.68193	-2.82296	-1.99184	-2.35185	-2.38262	-4.8138	-2.13643		0.247754	0.361662	0.223931
ENSG00000169297.8	NR0B1	protein_coding					1.78556	1.53959	0.545497	0.153894	0.590091	1.24292	1.7365	-0.310522	0.226645	0.906995	1.42984	0.0691481	0.176781	1.71798	-0.150137			-3.75076				-1.51407	-2.12093	-2.10294		-1.71127	-1.53443				-2.22989	-0.631027	-0.216026	-1.58984	-2.81669	-1.84867	0.550331	-1.59498	0.421334	0.467809
ENSG00000234156.3	AL359636.2	#N/A	-0.229692	-0.961563	0.617517	0.57904	0.234091	0.226201	-0.299896	-0.149574	0.92462	0.735246	0.849089	0.346041	0.0754408	0.319237	0.352123	1.01484	-0.440267	-0.250526	-1.03633	1.03735	0.910188	1.24347	0.909413	1.18644	0.795434				-2.84888	-2.26165			-0.846399	-0.00641877	-1.23353	-1.48314	-1.89696	-0.500843	-0.825946	-0.484354	-3.15819		-2.44495		-1.98149	-0.664255	0.172853
ENSG00000237550.5	AC243919.1	#N/A	1.46023	0.893374	1.37463	1.22516	-0.882784	-0.662205	-0.445684	-0.96598	-0.565465	-0.779053	-0.585495	-1.07561	-0.809644	-0.952606	-0.340066	-0.736531	-0.37212	-0.296693	0.0638022	0.988855	1.20941	1.25572	0.79349	0.914365	1.49705	-3.78585	-3.42462	-2.79205	-2.58362	-2.93205	-1.12748	-0.596361	-0.288621	-0.450708	-0.35928	-0.420124	-0.498048	-1.56113	-0.242161	-0.559802	-3.32953	-3.80412	-3.41129	-3.13348	-0.399723	-0.186584	-0.0301757
ENSG00000235890.2	TSPEAR-AS1	lncRNA	1.35522	1.89614	1.53009	0.860197	-0.672201	0.0471213	0.322512	-0.747728	-0.300302		-0.770693	-0.618295	-0.34125	-1.09276	-0.529613	-3.25386	0.15466	0.227463	-1.514	1.65781	1.44233	0.881894	1.32299	0.404423	0.932178										-1.93391	-1.35689			-3.06529	0.00623903
ENSG00000104689.10	TNFRSF10A	protein_coding	0.893864	1.10271	0.956797	0.92723	0.501155	-0.128947	0.66914	-0.336501	0.601342	0.331896	0.382676	0.294214	-0.137625	0.124146	0.851987	-0.230292	0.105481	0.612716	-0.106584	0.165776	0.37223	0.504594	0.202151	0.283111	0.408483	-1.76357	-2.95139	-3.50107	-3.38347	-1.72991	-1.89647	0.0036949	-0.374651	0.0877955	-0.443406	-0.469497	-0.940765	-0.808692	-0.572063	-0.0818964	-2.06106	-3.25344	-3.00509	-2.97505	0.110708	0.370473	0.0289559
ENSG00000287750.1	AL353572.4	#N/A	0.122662	-0.753648	0.369613	0.693621	0.102236	0.530198	-0.52776	0.26573	0.699675	1.04913	0.6482	0.660113	0.543531	0.642253	-0.0196336	1.55439	0.432715	0.211961	0.734486	0.667969	0.937019	0.320531	0.187606	0.0710405	0.17752						-1.00768	-1.54006	-0.275101	-0.509997		-1.72044	-2.51217		-1.28442		-1.04232	-0.762737	-2.04172	-2.30569	0.0882383	-2.85584	-0.502098
ENSG00000188992.11	LIPI	protein_coding					0.251161	0.220401	1.10035	-0.34959	0.656458	0.633956	0.576808	-0.15986	-0.117673	-0.025537	0.41716	0.826043	0.792797	0.778031	0.638376							-2.97641	-2.61252	-3.81873	-3.41814	-4.15371	-1.85616	-3.93075	-3.0957		1.02793	1.05868	0.897044	0.705592	1.26443	1.46256	-2.12558	-2.24751	-1.30224	-1.26739	-0.813367	0.0339624	-0.134337
ENSG00000060140.9	STYK1	protein_coding	-0.613886	0.0508199	0.46746	1.00988	0.782219	0.408913	1.63684	-0.599055	-0.56152	0.286843	1.23895	1.22989	1.05339	-0.173238	1.74709	0.890217	-0.274518	1.67694	-0.8114	-0.164527	-1.30052	-0.958439	-0.10856	-1.6849	-2.18823								-2.69177		-0.541457	-1.31234	-1.83126	-1.17914	-0.131992		-2.70219	-1.19682	-0.801305	-1.25851		-2.80582	-2.66828
ENSG00000230006.7	ANKRD36BP2	transcribed_unprocessed_pseudogene	0.273335	-0.128222	-0.387272	-0.324964	-0.00838477	0.548317	0.411038	0.429453	0.946986	0.880972	0.375781	0.186131	0.655857	0.775697	0.159393	0.339064	1.06767	0.719437	0.654027	-0.492335	-0.294933	0.258199	0.0702845	0.0582877	-0.132478	-3.7246						-2.25365	-3.83772		0.368083	0.0520399	0.346467	0.70529	0.171282	0.822973			-3.78582	-3.33914	-2.66038
ENSG00000062524.16	LTK	protein_coding	0.946755	1.84992	0.912809	1.91802	-0.956164	-0.274718	-0.308472	-0.413452		-1.92339	-1.98162	-0.055962	-0.709107	-2.9092	-0.363852	-1.41979	-1.89672	-1.68789	-1.31908	0.199818	1.77619	1.35259	1.39271	0.761243	1.43447	-1.45379	-1.69213			-2.41256		-2.12263			-1.75246		-2.4213		-1.84063		-2.66037		-1.56598		-0.426575	-2.13338
ENSG00000135116.9	HRK	protein_coding					2.34228	1.38529	1.49025	0.156085	0.422749	0.970338	1.17323	0.13593	-0.278622	0.524809	0.648758	-0.832159	-0.528704	1.19969	0.614761	-3.03883						-0.255765	-0.222139	-2.14669	-1.68742	-1.60726	-1.14878	0.81051	0.0476171	0.724574	-3.35602	-2.34989	-1.27701		-3.2348	-1.55865	-0.174483	-2.56839	-0.555136	-0.59127	-1.50091	-1.8639	-2.98183
ENSG00000128567.17	PODXL	protein_coding	0.0722364	0.663809	0.732285	0.445794	0.724901	-0.216877	0.512622	0.105387	0.909333	1.15708	0.481299	0.267807	0.525711	0.541654	0.744871	1.05599	0.550166	0.239617	-0.148835	0.210016	0.355899	0.398274	0.0919501	0.0419745	0.33508	-1.47028	-1.91585	-1.73506	-2.0522	-2.28481	-1.99701	-1.10794	-2.33868	-1.72294	-0.21175	-0.479804	0.268476	-0.60457	-0.263636	0.0938091	-0.903754	-0.503208	-0.627963	-0.565681	-2.51521	-2.99182	-2.15263
ENSG00000184060.11	ADAP2	protein_coding	-0.409641	-1.93178	-0.991829	-0.432838	1.37416	0.883609	1.61559	0.417912	1.21236	1.28576	0.589519	-0.246632	-0.133397	0.133706	1.57963	0.189792	1.11086	1.48139	0.448653	-0.129919	0.169029	-0.743938	-0.375614	-0.167578	-0.948604	-1.61413	-1.2912	-0.791788	-1.31021	-1.37976	-1.92703	-0.0996813	-1.27541	-1.1959	-2.07999	-1.70298	-1.16649	-1.6019	-1.91323	-1.18085	-1.40468	-2.26789	-1.90865	-1.36687	-1.93845	-1.76479	-1.11926
ENSG00000244681.1	MTHFD2P1	transcribed_processed_pseudogene					1.04848	0.638205	0.564677	0.088984	0.575735	0.821756	1.04267	0.157376	0.315789	0.64354	0.146181	1.33329	0.608647	1.03825	0.446695								-4.21753						0.661442	-0.472862	-2.8644			-1.84859		-3.44146			-2.84514		1.27297	1.39812	1.5982
ENSG00000180210.15	F2	protein_coding	1.27792	0.421362	-0.390175	-1.22888	1.35112	1.26508	1.306	-0.623007	-0.219086	-0.846516	0.43132	-1.29436	-1.08841	-0.424696	-0.103266	-0.660861	0.42018	0.900881	0.556878	0.22523	1.6036	0.780349	0.0394118	-0.24626	0.980512	0.545483	0.458295	0.125224	0.163488	0.243166	-0.153225	-1.48242	-3.53067	-1.7007	-2.57425	-3.07282	-2.44245	-2.94393	-2.80445	-2.39844	-0.768139	-2.71053	-1.52331	-2.47088
ENSG00000168070.12	MAJIN	protein_coding	0.95659	0.647735	0.775069	0.504466	-1.23955	0.293596	0.889335	-0.0461956	0.591864	-0.702556	0.958764	0.603879	0.387745	0.258739	-0.0172383	-1.59372	-0.0905862	0.324294	0.74783	0.815539	1.25343	0.634827	0.493206	0.913733	0.982607	-1.61726	-0.998714	-0.487781	-0.701734	-2.18548	0.0802039		-1.74892				-2.20005	-1.26492	-2.27248	-0.638805	-1.7605	-0.926873	-0.851153				-2.40606
ENSG00000162676.12	GFI1	protein_coding	-0.266157	-0.511099	-0.11457	-0.993662	1.57324	1.03008	1.57038	0.460686	1.13583	1.19156	0.74101	0.371966	0.731593	0.826295	-0.127425	-0.172523	1.22841	1.2441	0.384178	-2.35166	-0.713639	-0.955051	-1.35282	-1.15189	-1.14474		-2.16404		-2.83797	-2.89524	-0.888629	-1.04631	-1.80994		-0.675836	-0.348188	-0.612102	-0.190301	-0.643782	-0.0153396	-3.14674	-2.67873	-3.10121	-1.68466			-2.4507
ENSG00000249679.2	AC106897.1	#N/A	-0.0317628	0.137259	-0.758233	-0.063482	0.221309	1.01156	0.358349	0.71493	0.920335	1.37437	0.825745	0.566862	0.277526	1.16358	0.492666	0.757224	0.323424	1.00104	0.639507	0.000233926	-0.504126	0.210514	-0.67947	-0.0918052	-1.03531	-2.6855	-1.84717		-0.906143	-0.889224		-1.60789	-0.939762	-0.995339	-1.53824	-0.963509	-1.5701	-0.451081	-1.34919	-0.819999	-1.49574		-1.44919		-0.828375	-1.9248	-2.78258
ENSG00000237471.2	AC073115.2	#N/A	1.87255	1.28429	2.23884	2.31804	-4.0313	-3.35291		-3.19056	-1.94323	-3.04729	-1.6554	-2.34552	-2.94319	-2.36793	-1.60719		-2.60941			1.53903	1.13722	-0.164873	0.0316719	1.25043	0.532859	-3.78995	-4.53755			-3.641	-3.64884	-2.03105	-0.685506	-1.20863	-2.55192	-2.29245	-2.77207	-2.10714	-2.40277	-2.28291			-2.51622	-4.02521	-1.71793	-1.10956	-1.95484
ENSG00000110042.8	DTX4	protein_coding	-0.384071	-0.216844	0.228719	-0.0162533	0.80341	-0.298207	0.188463	0.0823808	0.897026	0.896245	-0.114599	-0.251656	-0.475087	-0.0676063	0.300546	-0.121187	-1.02152	-0.857274	-0.492208	0.99723	1.17288	1.78164	0.864512	0.422853	0.987795	-1.39628	-1.93266	-2.30579	-3.56606	-2.49851		0.338912	0.877258	0.361898	-1.66666	-1.72009	-1.65617	-0.91397	-1.46025	-1.29735	-3.36607	-2.67098	-2.9823	-2.64374	-0.247354	-0.259394	-0.284608
ENSG00000171812.13	COL8A2	protein_coding	1.05706	1.95118	1.43359	1.33512	-2.98913	-2.45147	-2.00227	-1.581	-1.87582	-1.39425	-1.13431	-1.44478	-1.76151	-1.96862	-1.98847	-0.751754	-2.43881	-2.78403	-2.62129	0.679434	0.831325	0.82722	0.256978	1.26568	0.410559	-2.35826	-3.0535	-3.67189	-2.6586	-3.15879	-2.67542	1.5974	1.14152	1.52912	-5.15949	-5.01908	-5.25699	-3.06255	-4.34944	-3.49651	-2.48595	-3.03671	-2.73952	-2.84543	-1.71789	-0.797576	-0.991249
ENSG00000041982.16	TNC	protein_coding	-0.180546	0.0677424	0.976036	0.579219	-0.764145	-0.483653	-0.85624	-0.907011	-2.34436	-0.655547	-0.726825	-2.18262	-2.31417	-1.45876	-0.796587	-2.31483	-0.632096	-0.36634	-0.020398	-0.633656	0.0392335	-0.638383	0.367966	0.0687309	-0.360858	-4.02153	-3.33487	-3.68647	-3.92928	-1.6297	-4.16683	2.05282	2.20907	2.13679		-2.80672	-2.72633	-3.40644	-3.44362	-3.91668	-4.76576	-3.07196	-5.76895	-4.61788	0.199993	-0.0678896	-0.821932
ENSG00000254087.8	LYN	protein_coding	0.493958	0.307717	0.0753951	-0.0173331	0.0671736	-0.346741	0.429092	0.183909	1.01858	1.68706	1.08748	0.252461	0.145443	0.315713	1.6319	0.321418	0.149421	-0.071708	0.260587	0.223832	0.266905	0.212673	-0.139531	0.0873262	0.673236	-1.34563	-1.81906	-1.95951	-1.21497	-1.72698	-1.16849	-0.035549	-0.82143	-0.407033	-1.60039	-0.553136	-0.811013	-1.76319	-1.45062	0.0629215	-2.50499	-3.83965	-1.83173	-3.2655	-0.531644	-0.271825	-0.292327
ENSG00000176533.13	GNG7	protein_coding	-1.04892	-1.01019	-0.417302	-1.23633	1.02177	0.718186	0.766284	0.534751	1.30214	1.30665	0.624916	0.315813	0.645596	0.734813	0.38353	1.71246	0.0692592	0.96179	0.889513	-0.50814	-1.15472	-1.12963	-1.70176	-1.13418	-0.639447			-3.18681				1.14724	-0.907475	0.463557	-2.82153	-3.31639	-1.49658		-3.60658	-1.51621	-2.73463				-0.376458	-2.38332	-0.291035
ENSG00000177706.9	FAM20C	protein_coding	0.7834	1.08311	0.555434	0.253429	0.779665	0.740112	0.432482	0.124593	0.856963	0.941226	0.00163514	-0.13032	-0.0824562	-0.0565195	0.165279	0.791032	0.599375	0.881562	0.240844	0.464266	0.746807	0.876636	0.314075	0.167865	0.557735	-1.03464	-0.31759	-0.722255	-0.986039	-0.523538	-1.1223	-0.554124	-0.971005	-0.728754	-0.97209	-1.41869	-1.37603	-1.22652	-1.01563	-1.6356	-0.776712	-2.95552	-1.45024	-2.76311	-1.58919	-1.26284	-1.28977
ENSG00000237988.5	OR2I1P	unprocessed_pseudogene	-1.76461	-2.16699	-2.05291	-2.49098	1.91133	0.83048	1.41579	-0.375745	1.43669	0.488464	0.715682	0.0729553	0.249132	0.188442	0.992056	0.799604	1.10332	1.39137	0.564883	-0.712022	-0.694657	-1.85557	-1.16261	-0.867078	-1.16256	0.861072	-0.122305	0.471401	1.11356	-0.478636	-0.27596	-2.30378	-2.26216	-2.60059	-2.17856	-2.53781	-1.674	-1.81379	-2.20252	-3.46962	-1.43874	-2.59725	-1.97724	-1.41029	-4.06418	-4.75642	-4.36185
ENSG00000169583.13	CLIC3	protein_coding	0.926488	1.66036	1.44988	1.87615	-1.47399	-1.56016	-1.31733	-0.292727	0.438628	-0.0345381	-0.278955	-1.19171	-0.555413	-1.46502	0.0747508	0.161783	0.160357	-1.07164	-0.0579693	0.898528	0.930987	0.67411	0.988468	0.916233	0.978387	-3.76852	-3.245		-1.44918	-1.6647		-0.074668	-0.112314	-1.09646				-1.71603				-2.75334	-3.82854		-0.434632	-0.424232	0.0343432
ENSG00000181449.4	SOX2	protein_coding	-3.03504	-3.44391	-3.09675	-5.02967	1.37579	0.190355	0.928554	0.367843	1.19101	1.70608	1.42184	0.492746	0.901384	0.607081	1.27144	1.69285	1.1601	1.46896	0.892771	-3.80741		-4.74374	-3.64683	-4.34615	-5.08995	-5.65638			-4.0331	-4.41249		-1.24125	-2.90993	-1.5057	-1.0765	-1.37908	-0.724586	-1.31758	-1.33861	-2.64839	-2.76573	-2.26803	-3.08427	-2.74272	-2.34827	-3.59911	-3.36999
ENSG00000186867.11	QRFPR	protein_coding	0.661865	0.269463	-0.0589274	-0.589009	1.03149	0.268856	0.544458	0.129379	1.00867	1.06734	0.171796	-0.703674	-0.575193	-0.464864	0.209739	-1.65092	0.805991	0.532632	-0.244413	0.21905	0.329375	0.72712	0.323927	0.558066	0.75142	0.24066	0.19452	0.3314	0.98961	0.571627	-0.054093	-4.41325	-4.90296		-0.309781	0.138216	-0.318774	0.194106	-0.156089	-0.805842	-3.09362	-4.41615	-1.06515	-3.72102		-3.5308	-5.42007
ENSG00000230795.3	HLA-K	unprocessed_pseudogene	0.892118	0.920861	0.510254	0.331194	0.583237	0.544589	0.644528	0.0723746	0.642244	0.7215	0.814474	0.40338	0.355808	0.42699	0.803887	0.621581	0.333193	0.590765	0.452	0.150753	0.130073	-0.0721093	0.125847	0.528793	-0.105999	-0.701065	-1.00875	-0.632813	-0.0623875	-0.229266	-0.738511	-0.432901	-0.339444	-0.416953	-2.7201	-2.91783	-2.40387		-2.46658	-2.61332	-1.14833	-1.45323	-1.16109	-1.47827	-0.737905	-1.13366	-1.10184
ENSG00000236938.1	AC003092.2	#N/A	-1.23264	-0.805482			0.678176	1.13728	-0.045339	0.532989	1.3925	1.81279	1.76859	0.746466	0.919167	1.2083	1.40029	0.508536	-1.43727	-0.554961	-0.859832	-1.20189				0.530837			-2.64818		-1.68954				-1.92055		-0.869331		-0.722867	-0.200302	-1.13337	-0.146675	-1.54805						-2.57006
ENSG00000176092.16	CRYBG2	protein_coding	1.04976	1.11437	0.391658	0.433322	-0.0801486	-0.160764	0.0707938	0.0540602	0.220263	-0.631299	0.684295	-0.0913808	0.0409666	-0.298908	0.545507	-0.138441	-0.0242273	0.523198	0.26163	1.62773	0.904744	0.915895	0.635859	0.357587	0.834957	-0.907749	-1.17517	-0.965461	-1.26815	-0.0229328	-1.13588	-2.19577	-3.11234	-2.32033	-1.19445	-0.941835		0.238485	-0.938274	-0.84121	-0.501784	-0.467439	-1.08849	-1.19129		-2.57737	-3.70894
ENSG00000255026.1	AC136475.3	#N/A	0.301174	0.522236	0.820254	1.02956	-1.2475	-1.38319	-1.15812	-0.276359	-0.707202	-0.481722	0.426139	0.376196	0.162278	-0.0228629	-0.385839	1.06406	-1.14267	-1.22298	-1.58794	-0.221932	-0.0889919	-0.976833	-0.666588	0.668854	-1.10959		-4.38754	-3.79179	-2.77204	-3.7591		-4.58816	-0.313493	-1.0946	1.36876	1.09452	1.40971	0.866035	1.44259	0.147784	-5.04089	-5.23742	-3.80649	-5.14095
ENSG00000171658.8	NMRAL2P	transcribed_unprocessed_pseudogene	0.458788	-0.376785	-0.0581986	-0.79581	1.39169	0.981784	0.729147	-0.128911	0.351697	-0.0911042	0.993242	0.320183	0.404371	0.602373	1.49265	0.60526	0.217204	1.10609	0.73089	0.172592	0.267045	-0.0947671	-0.298126	-0.459597	0.65695	-0.540675	-0.860002	-1.45888	-2.0395	-0.43613	-2.00096	-1.95423	-2.2938	-2.32374	-1.16675	-1.34186	-1.13116	-0.372282	-0.53866	-2.19206	0.231878	-1.18467	-1.00308	-0.206074	-1.94135	-2.61332	-1.5971
ENSG00000065320.9	NTN1	protein_coding	1.62397	1.43957	1.13332	1.78165	-1.08588	-0.995236	-0.864749	-0.779821	-0.373172	0.187763	0.288209	-0.18239	-0.280675	-0.673761	1.27587	-0.0119718	-1.22651	-1.22961	-1.1529	1.23881	0.818742	0.0974377	0.347499	0.607261	0.800568	-2.11617	-1.4348	-1.1924	-1.51394	-1.15686	-2.26411	0.538063	-1.06561	0.00687828	-2.19775	-1.40179	-0.968918	-2.33232	-1.20142		-2.24886	-1.18661	-3.07485	-1.25063	-2.79044	-2.01662	-2.06381
ENSG00000057468.7	MSH4	protein_coding	0.381609	0.272644	0.804109	0.211888	0.80847	0.679632	-0.049989	0.697515	0.561886	1.15567	-0.797958	0.74276	0.263933	0.490961	0.869242	0.369486	-0.616773	-0.211838	-0.582001	0.296607	0.692352	0.372771	-0.0164947	1.18971	0.179854	-1.3969	-1.37287	-1.32641	-1.32599		-1.11171	0.190493	-0.868146	-1.47592			-0.353174		-1.7861		-2.60495	-1.09982	-2.56025	-1.53722			-1.29174
ENSG00000164855.16	TMEM184A	protein_coding	1.03685	1.04858	0.650073	0.871662	0.00275087	0.0340918	0.199339	-0.308294	0.349753	-0.0508904	0.57934	0.54261	0.43226	-0.0314484	0.133957	0.79685	-0.120371	0.205769	-0.036079	1.02039	0.769839	0.7666	0.60959	0.42392	0.585417	-0.386813	-0.584469	-1.14044	-1.02833	-0.511236	-1.39697	-1.36277	0.144344	-0.754396	-2.59292	-1.80152	-2.0733	-0.982605	-2.68922	-1.65998	-1.58571	-0.942817	-0.988955	-2.41356	-1.15201	-0.723698	-0.998717
ENSG00000147642.17	SYBU	protein_coding	1.43985	1.53894	0.941562	0.571396	0.63292	-0.345239	0.581871	-0.651674	0.295133	-0.285164	-0.583115	-0.765274	0.250891	-0.492119	-0.444657	-1.1214	0.791277	0.277025	-0.303439	0.518955	0.765777	1.34062	0.368573	0.38564	0.636035	-2.07752	-2.57134	-3.56386	-3.14389	-1.39965	-2.92455	-1.17449	-0.870868	-1.3758	-0.407375	-0.453345	0.529522	0.0334057	-0.214623	-1.47216	-1.81555	-3.23099	-1.66779	-2.51019	-0.664001	0.0167968	-0.217512
ENSG00000164764.11	SBSPON	protein_coding	-0.550125	-0.17499	-0.628519	0.0112547	1.2007	0.394877	1.05655	0.0802296	1.39766	1.1433	-0.685965	-1.74594	-1.35708	-0.808413	0.427807	-0.0680889	0.64715	0.698411	0.650642	-0.542687	-0.687306	-0.532895	-0.621297	-0.580166	-0.599592	-3.9552	-3.66311	-4.1695	-4.1838	-4.40044	-4.38944	0.150796	1.22348	0.659327	-0.417851	-0.704036	-1.06928	-0.676502	-0.394416	-0.418429	-3.93571	-3.99593	-3.48765	-3.55349	0.867145	1.15647	0.950652
ENSG00000255951.1	AC022364.2	#N/A	-0.858092	-0.242498	-0.771925	0.314075	0.382438	1.94569	1.1665	0.342477	-0.920229	0.100274	-0.600998	0.340731	0.701046	1.19574	0.502833	-2.69789	1.15097	0.880996	0.137756	-0.56346	-0.70408	-0.195785	0.407127	0.936886	-0.455096							-2.21681	-1.10275	-2.34393	-1.63784		-2.51667	-1.21581	-1.07471						-0.129783	-1.59474	-1.86426
ENSG00000275993.3	SIK1B	#N/A	0.839357	1.98322	1.04987	0.594423	-0.791987	-0.336944	-0.650019	-0.324249	-0.163467	0.195525	-0.101656	-0.598627	-0.3262	-0.358768	-0.135032	-0.252879	-0.44246	0.0285096	-0.0668591	-0.20027	0.137567	-0.158464	0.476722	1.69738	-0.212134	-2.47825	-2.47092	-1.19089	-0.442508	1.63658	-1.14515	-2.60597	-1.41786	-1.78697	-1.55921	-1.29551	-3.89115	-2.14797	-3.25618	-1.15201	-2.63378	-2.3145	-0.999621	-2.62054	0.459332	0.217962	-1.96495
ENSG00000204136.11	GGTA1	protein_coding	-0.151848	0.565662	0.353723	0.983947		0.448811	-1.00682	-0.184985	0.272634	-0.182664	-0.295758	0.900328	0.995053	0.840823	-0.0991707	0.042631	-0.744238	-1.09108	-1.73399	1.19456	1.24762	0.404495	1.33881	1.33121	0.509525	-2.26416	-1.8231	-1.12978	-0.68092	-1.51886		-0.505466									-1.0853	-1.29161	-2.36531			-1.53112
ENSG00000102524.11	TNFSF13B	protein_coding	-0.242784	0.557587	0.260457	-0.382244	1.06035	0.435204	1.61034	-0.504301	0.680238	-0.0891208	1.92028	0.498435	0.755442	0.747291	1.86947	-0.343166	0.320624	0.786889	0.375387	-0.192585	-0.894269	-0.856944	-2.08314	-1.00704	-1.03383	-2.31394	-2.00639	-1.59743	-2.31895	-0.939868	-0.723827	-1.9093	-2.09759	-2.01907	-1.18979	-1.31912	-0.800123	-0.0524341	-0.703339	-1.23779	-1.05922	-2.13574	-2.06126	-1.06406	-1.47092	-2.45007	-1.45173
ENSG00000100298.16	APOBEC3H	protein_coding	1.26774	2.12889	2.16981	2.01004	-3.39326			-1.24707									-3.23593			1.54771	1.22508	-0.271867	0.934686	0.464903	0.59902	-2.52474				-1.38088		-0.211784	-1.09664	-1.82427				-0.624217				-2.84713	-3.26979		-0.230181	-0.210295	-0.542133
ENSG00000181885.18	CLDN7	protein_coding	1.54231	1.16759	0.891428	0.90968	-0.661066	-0.507794	-0.302513	-0.626891	-0.177191	-0.823913	-0.400023	-0.53556	-0.533679	-0.883855	-0.496045	-0.661005	-1.05689	-0.504037	-1.9934	0.90652	1.07865	0.871266	0.247622	0.230883	1.11029	-3.47932	-3.36217	-4.13388	-4.34796	-3.09233		0.401701	1.44015	0.732328	-1.10154	-0.836411	-0.971017	-1.69427	-0.925967	-1.73811	-2.5646	-3.7769	-3.359	-4.20535	0.137063	0.639284	0.265515
ENSG00000102007.11	PLP2	protein_coding	1.55954	1.75704	1.34616	1.60513	-1.20581	-1.34784	-0.621222	-0.661082	0.156609	-0.20558	-1.58822	-1.86862	-1.618	-2.14469	-0.840472	-2.08669	0.222452	0.0264207	-0.958243	0.903075	1.14804	1.30632	1.04952	0.897214	1.21647	-2.51296	-2.81491	-3.35999	-3.47945	-1.42732	-2.91852	-1.40136	-1.10735	-1.51763	-1.1615	-0.722559	-1.05245	-1.6357	-1.24982	-0.217974	-1.50334	-2.60627	-1.77044	-1.55544	-1.75037	-1.19012	-1.37809
ENSG00000175866.15	BAIAP2	protein_coding	1.31346	1.21296	0.659891	1.22849	0.179902	-0.664443	-0.402596	-0.195397	0.344262	0.150259	0.294689	0.00603436	-0.325463	0.00058965	0.33325	0.0734525	-0.205532	-0.0959856	-0.0725451	0.630904	-0.417083	-0.226621	-0.0491348	0.999048	-0.263558	-1.95343	-2.00031	-1.55964	-1.26916	-1.1238	-4.20009	0.439267	0.813282	0.43895	-3.16894	-2.10931	-1.63868	-1.44292	-1.83752	-1.82629	-2.49553	-3.02924	-2.78223	-3.6516	0.46165	0.825895	0.474837
ENSG00000167105.8	TMEM92	protein_coding	0.839096	0.23479	-0.103766	0.0519974	0.600607	0.422373	0.537632	-0.416905	0.596508	0.0779182	-0.124045	-0.42551	-0.142391	-0.430537	0.41762	-0.0878008	0.621293	0.746985	-0.0781847	0.897924	0.817752	1.24593	0.649902	0.955634	1.2002		-5.13281			-2.34738		0.525952	0.0919345	0.279546	-1.08768	-0.441386	-0.428015	-0.735967	-0.570657	-0.570834	-4.10879		-4.06337		-1.54059	-0.575571	-0.0213083
ENSG00000165272.16	AQP3	protein_coding	1.65221	1.19827	0.752135	0.362982	0.270186	-0.30027	0.0930709	-1.30489	0.117173	-1.28614	-0.818275	-1.26123	-0.764895	-0.986567	-0.467573	-0.625295	0.121201	0.46284	-0.845191	0.841236	1.1793	1.39954	0.990197	0.873378	1.65768	-1.57231	-1.28041	-2.35554	-2.65084	-0.61283	-3.31489	-2.25667	-1.41535	-2.11056	-0.341902	-0.454888	0.290943	-0.379284	-0.358782	-0.644292	-2.22368	-2.93594	-2.12769	-3.42714	-1.50604	-0.877345	-1.02511
ENSG00000116285.13	ERRFI1	protein_coding	1.0646	1.14804	0.954746	0.937954	-0.0673709	-0.642615	-0.453307	-0.647153	-0.32305	0.113371	-0.573723	-0.728222	-0.15431	-0.506774	-0.302215	0.167802	0.951134	0.171044	1.16108	0.169936	0.444183	1.16815	0.663759	1.2237	1.02922	-2.68453	-2.87599	-2.03911	-2.36059	0.069355	-1.09503	-1.6727	-1.72801	-1.82145	-1.43359	-0.996717	-0.618104	-1.70897	-1.75596	-1.39587	-1.79404	-2.11743	-1.64602	-1.07464	0.440889	0.699701	-0.721312
ENSG00000187796.15	CARD9	protein_coding	0.0345183	-0.1018	0.989143	0.954533	-0.086818	0.0908603	0.133848	-0.0915104	0.467079	0.177058	1.02602	1.30291	0.356195	0.294161	0.566507	1.54678	-0.0440053	0.775766	0.513895	-0.506609	0.0500418	-0.376446	0.306482	-1.17401	0.0598642	-0.48731	-0.556485	-0.683192	-0.507634	-0.645668	-0.856755	-1.35659	-2.00018	-1.96564	-3.12383		-2.17843	-0.826995	-3.26317	-2.23772	-1.03613	0.0534519	-0.280529	-0.536952	-2.65821	-1.57346	-1.9009
ENSG00000242207.1	HOXB-AS4	lncRNA	0.340009	0.236665	0.872393	0.852727	0.775696	0.774595	0.497202	-0.340298	0.268147	0.747032	0.4195	0.306461	0.18352	0.147858	-0.218117	-0.0319836	-0.16328	-0.151503	-0.620161	0.965343	0.513614	0.676318	0.556502	0.914307	0.577104	-1.13579	-0.8515	-1.73314	-3.33344	-1.58249		-0.327409	-0.477719	0.0288123	-1.88035	-3.20253	-1.75234		-3.47946	-3.53263	-0.963667	-0.205232	-0.698431	-0.269093	-0.0728185	0.0921944	-0.360193
ENSG00000224945.1	AL353150.1	#N/A	1.26486	1.5436	1.60817	1.99077	-3.11672	-0.129675	-0.767338	-1.24075	-1.2677	-1.40665	-1.13696	-0.726362	-1.2212	-1.0009	-0.793367	-1.87833	-1.91545	-0.204494	-1.51598	1.03455	1.68951	0.213626	1.2181	1.6682	-0.636296		-1.61538	-1.79191	-1.7664	-1.13431	-1.83514		-3.06178	-1.55672	-2.76362				-2.89784		-2.39606	-1.56081	-0.926718	-1.60834
ENSG00000171368.12	TPPP	protein_coding	1.29199	1.15427	0.875368	1.75395	-2.76473	-0.515714	-1.70644	-0.719304	-1.02569	-0.353887	-0.638754	0.163849	-0.800399	-0.25048	-0.596717	-1.27838	-0.477747	-2.18196	-0.964666	1.12607	1.24592	1.50811	0.720231	0.761211	1.3814	-2.06422	-2.38998	-2.14328	-2.69521	-2.51467		0.350231	0.207023	-0.0954814	-1.35225	-0.615154	-2.33455		-1.52197	-2.20923	-3.13268	-3.06003	-1.89727	-4.30958	-1.96225	-0.674524	-0.33347
ENSG00000176383.9	B3GNT4	protein_coding	-0.13281	-0.809517	-1.0905	-1.14896	1.16832	0.636949	1.20122	0.322635	1.20243	1.29867	1.30463	0.383816	0.450924	0.543342	1.3149	1.22175	0.461811	0.642028	0.115455	-0.887279	-2.12468	-1.29583	-1.2262	-1.23009	-1.1789	-3.65545	-2.85787	-3.31362	-2.38266	-2.49809	-3.92588	-0.285283	-0.799284	-0.740522	-0.154797	-0.31353	-0.340287	-0.782839	-0.335149	-0.592024	-3.20748	-4.40974	-2.22013	-1.90998	-0.158257	-0.0709708	-0.209115
ENSG00000231345.3	BEND3P1	transcribed_processed_pseudogene	-0.167003	-0.353761	0.693332	0.336094	0.895458	0.584538	1.22487	-0.160685	1.22371	0.0478433	1.61255	0.683377	0.455006	0.333563	0.513717	1.00551	1.03392	0.825798	-0.169054	0.615707	0.694842	-1.05128	0.64434	-0.99636	0.293696		-0.574514	-0.647149	-0.793304					-0.450688	-1.05847		-2.08674				-1.26161		-2.27012	-1.25867			-1.64421
ENSG00000137699.17	TRIM29	protein_coding	1.9698	2.97818	1.14254	1.64423	-2.87969	-1.93594	-1.24635	-1.61923	-0.732642	-2.13824	-1.6189	-1.50726	-0.717461	-1.7294	-2.02121	-2.29732	-0.713819	-1.38638	-0.293798	-0.724862	-1.37895	-0.717255	-0.98977	-0.679165	-0.539437	-0.469656	-0.478109	-2.90771	-0.921962	-0.96459	-1.76104	-1.29041	-2.18404	-1.248	-3.18912	-3.32294	-2.61789		-4.63657	-3.0833	-2.25069	-3.04954	-1.12136	-3.67425		-4.85075	-4.73403
ENSG00000258168.6	AC025569.1	#N/A	1.4724	0.511338	1.01011	1.34143	-2.00546	-1.81026	-0.765405	-0.817781			-2.76143							-2.21054		1.48963	1.80107	1.53706	1.61974	0.626101	2.09196							-2.1923	-0.716894		-2.44192		-1.85619			-0.619248	-2.72797	-0.418187	-2.68308	-1.28322		0.170734	-1.0357
ENSG00000115009.13	CCL20	protein_coding	0.591712	1.38176	-0.0238245	-0.711499	-1.21746	-0.43268	-0.031601	-0.46516	-0.312916	0.00396923	-0.715499	-1.25259	-1.79836	-1.25033	1.26186	-1.26525	0.192092	0.36826	-0.279569	-1.60556	-1.08375	-0.429281	-0.10364	-0.165977	0.0378982	-0.473345	-1.75912	1.3712	2.70348	1.07527	0.974646	-3.44158	-1.66318	-2.87558	-2.40792	-2.09996	-2.53111	-1.1548	-2.69988	-2.38664	-3.54484	-4.13023	-4.68794	-2.51323	-3.81809	-3.62843	-4.37566
ENSG00000136750.13	GAD2	protein_coding	-0.570906	0.418322	-0.0853397		1.84094	0.388354	1.72979	0.586587	-1.38401	1.19977	0.717864	-0.601522	-0.19771	0.557777	0.77893	2.53177	0.224634	0.601992	1.06455	-1.38549	-0.468111	-0.606204	0.23946	0.181372	-0.361169	-1.29429	-1.54604									-1.12615
ENSG00000178445.10	GLDC	protein_coding	0.205857	1.35684	0.97504	1.25968	0.999502	-1.54404	2.4084	-0.851522	-1.45547	-2.43374	-1.30072	-2.09434	-0.522675	-2.33936	-0.51101	-4.30396	0.688	1.81472	-0.0693296	0.282188	0.56592	1.66283	0.448073	-1.22939	1.5984			-3.57092				-1.02342	-4.1788	-1.61786	-1.42889	-1.45081	-1.97446	-1.50825	-1.22018	0.364522						-1.24587	-2.80698
ENSG00000204963.6	PCDHA7	protein_coding			-2.36667	-2.24824	0.950133	0.307926	1.29505	0.503495	1.18162	1.93195	1.03268	0.220156	1.06322	0.589797	1.2808	0.92614	0.838357	1.24818	0.361481					-0.97209			-1.15925		-1.85115			-1.55663	-1.70725		-0.102459	-0.38971	0.124296	0.0173325	-0.777718	-1.66503	-0.909542	-2.30337	-1.67586	-1.69585		-1.40787	-1.71559
ENSG00000129038.16	LOXL1	protein_coding	-0.178802	0.530331	-0.0802784	-0.00486894	0.220862	0.146884	0.334792	0.0711556	0.786874	0.775092	0.083129	-0.273339	-0.189074	-0.158503	0.322751	1.07085	0.473994	0.969988	1.42729	-0.762154	-0.671831	-0.60091	-0.508043	-0.868398	-0.732334	-2.82625	-3.6019	-2.01708	-3.70335	-3.14694	-3.03012	1.02106	1.35666	1.07678	-1.38364	-1.63473	-1.26521	-1.40077	-1.16433	-2.37392	-3.5735	-1.91315	-3.5819	-1.81611	0.355043	0.337622	0.439682
ENSG00000063438.19	AHRR	protein_coding	-0.859335	0.279078	-0.134971	-0.296124	-0.960796	1.10685	0.541655	-0.122929	-0.019292	0.538546	0.780108	0.32804	0.242617	0.554123	0.145598	-0.492019	0.932591	0.705072	0.99842	0.974484	0.685162	1.08476	0.38871	-0.131434	0.65521		-3.01949	-1.7077	-2.68243	-2.73325		0.0577477	0.197526	-0.233265	-0.606988	-2.55826	-1.46581		-0.86331	-0.547959	-2.31244	-1.20357	-1.61229		0.0599314	-1.30737	-1.01739
ENSG00000006740.17	ARHGAP44	protein_coding	1.08207	1.54732	1.3758	1.06328	-2.31393	-1.88005	-1.65991	-1.73145	-2.11193	-2.69944	-1.47891	-2.62868	-2.32528	-2.94626	-3.05717	-3.35486	-1.82064	-2.09698	-1.62172	1.18772	1.67422	1.45697	1.62841	1.33127	1.35065	-3.58414	-3.704				-4.85353	-3.49609	-4.67218	-3.97237	-0.344985	0.608925	-0.931665	-0.895093	-0.161775	-0.0145377	-1.65003	-1.76746	-1.56704	-1.23172	-4.81243	-4.4764	-4.55185
ENSG00000060656.20	PTPRU	protein_coding	1.01895	1.39023	1.02594	0.857306	-0.503191	-0.222984	-0.627703	-0.170212	0.677187	0.419924	-0.494314	-0.77012	-0.515386	-0.269327	-0.194034	-0.0320855	-0.0962494	-0.246047	-0.0476261	0.833158	1.05253	1.19388	0.6707	0.629782	0.792	-2.13065	-1.49066	-1.73027	-1.67625	-0.351586	-1.88658	-0.337062	-2.93892	-0.839618	0.0826687	0.156815	0.066939	-0.0786918	0.279842	0.184167	-1.10008	-2.65435	-1.43133	-2.51042	-4.045	-3.02211	-2.59533
ENSG00000131037.15	EPS8L1	protein_coding	0.918923	1.2946	1.08688	1.29429	-0.569656	-0.213338	-0.357384	-0.594306	-0.496786	-0.748926	-0.844591	-0.683639	-0.898149	-0.93754	-0.376634	-0.711215	-0.465521	-0.541835	-0.710017	0.3255	-0.402609	-0.428919	0.0108971	-0.0888546	-0.460779	-1.99257	-2.72279	-2.2668	-2.2353	-1.9028	-2.51038	0.588875	2.08896	1.31047			-4.60671		-4.3293	-3.70833	-3.58582	-4.05976	-3.32901	-4.01003	0.797358	0.879505	0.575714
ENSG00000271447.6	MMP28	protein_coding	1.02098	1.81624	2.54717	1.81963	-0.282701	-0.353781	-0.189513	0.383922	0.437049	1.31039	-1.72292	-0.968593	-1.10985	-1.12094	-1.10759	-1.58269	0.0439229	0.154099	0.201183	-0.566995	-0.378522	-1.26409	0.254662	-0.508246	-1.02058							-0.912708	-2.79588	-2.39628	-1.52373		-1.93055		-0.811614	-1.3652	-2.80487		-1.43392	-2.35412		-0.440308
ENSG00000165376.11	CLDN2	protein_coding	0.338522	-0.95537	-1.35359	-0.852181	2.22676	0.614322	2.02355	-0.358273	0.266893	-0.965267	-0.467668	-1.02214	-1.06263	-1.21689	-0.847955	0.0949004	0.947735	0.948079	1.0387	-0.169956	0.205724	0.449665	0.304438	-1.09414	0.417319	-0.256103	-0.167998	-1.04537	-0.320759	-2.58138	-1.44463	-1.18327	1.408	0.320468	-3.27834	-3.3679	-2.64328	-2.76259	-3.09012	-3.94152	-3.53502	-2.32895	-2.23737	-2.85177	0.230672	-0.721261	-0.21585
ENSG00000179715.13	PCED1B	protein_coding	0.694747	0.275641	-0.588248	-0.444575	0.248322	0.689599	0.391912	-0.179892	0.463783	0.509818	-0.034772	-0.571112	0.337958	0.258013	-0.0156945	0.385756	1.08662	1.78108	1.24673	0.663947	-0.168504	-0.357825	0.543648	0.476166	-0.216061	0.00926176	0.192694	-0.135906	-0.0217988	0.0325041	-1.49853	-2.22917	-1.63681	-4.00038	-3.92785	-2.55474	-2.21781		-3.44852		0.30641	-0.00779822	0.21625	-0.0853273			-2.72028
ENSG00000109107.14	ALDOC	protein_coding	-0.489043	-0.93877	-0.929755	-1.11526	0.419067	-0.0852642	0.0333273	0.0223204	1.32461	0.838475	1.18562	0.0140121	0.610586	0.709997	0.940113	1.59034	-0.0375603	0.542585	0.502308	-0.713998	-0.389717	-0.45321	-0.667641	-0.525607	-0.196857	-4.73027	-4.4125	-4.59453	-3.87224	-3.56649		0.307443	-0.630346	-0.0781393	0.546202	0.471475	0.174945	-1.06475	0.545599	-0.1903	-2.13952	-3.60167	-2.75396	-2.19252	-0.305401	-0.115831	0.0822402
ENSG00000126458.4	RRAS	protein_coding	1.2129	1.53392	1.45903	1.60264	-0.431147	-0.430258	-0.152292	-0.17143	0.746497	0.361024	-0.0134183	-0.311309	-0.383527	-0.517204	0.224263	0.00706686	0.107171	0.161789	0.107621	0.773683	0.510429	0.463636	0.489751	0.335063	0.597178	-1.80893	-2.39653	-1.85876	-1.17667	0.101002	-1.50984	-0.169245	-0.668267	-0.444034	-1.5105	-1.0017	-1.62276	-0.823284	-1.44114	-1.42399	-1.06107	-2.57306	-2.08857	-2.25506	-1.19031	-0.689677	-0.600458
ENSG00000182809.11	CRIP2	protein_coding	1.1655	1.21953	0.747027	1.38608	-0.107113	-0.239387	0.280525	-0.0478607	0.592935	0.355504	0.382925	-0.144982	-0.0371703	-0.370866	0.450486	0.502639	0.511537	0.503628	0.764266	0.100834	0.216911	0.110239	0.399057	0.406825	0.358867	-0.367473	-0.538749	-0.293124	0.186804	0.301806	-0.389342	-0.94213	-0.799484	-0.929983	-2.86482	-1.59809	-3.11187	-1.63442	-3.0134	-2.05071	0.269778	-0.543194	-0.280532	-0.87321	-2.55769	-2.40738	-2.47087
ENSG00000258545.6	RHOXF1-AS1	lncRNA					-0.165733	-0.215003	1.32826	0.460716	0.993507	0.988877	1.55561	1.15671	1.19974	1.23372	1.15784	1.60402	0.103566	-0.199593	-0.49126	-2.95851	-2.08434	-2.85354				-1.09333	-1.35009		-0.557657	-1.35077	-1.54286	-1.91042	-0.273166	-2.02379	-2.18248	-1.70043			-2.94369		-0.665102	-2.64579	-3.06824		-1.12396	0.0876725	-0.254983
ENSG00000169418.10	NPR1	protein_coding	-0.325538	0.130809	-1.49995	-3.56219	-0.882161	-1.34593	0.203258	-0.138035	-0.312515	-0.695878	-2.05478	-1.21368	-0.681078	-1.0229	0.508461		0.981814	1.36849	0.573384	-0.220485	-0.963564	2.18323	-0.319303	-1.22258	2.46156	-2.71594	-1.86892	-2.22974	-3.80456	2.06596		-0.95218	-1.50154	-1.08638	-2.04576	-2.68815	-2.08881	-3.13745	-2.2919		-1.87184	-1.50943	-1.2606	-2.397	-2.04974	-2.74172	-2.59102
ENSG00000197977.4	ELOVL2	protein_coding	1.68732	1.40464	1.38174	1.48136	0.178922	-0.447005	0.311167	-1.43866	-1.40717	-1.63916	-1.01563	-1.1638	-1.26897	-0.979853	-0.649187	-0.611297	-0.0459636	-0.165224	-0.297175	1.07259	1.02358	0.820977	0.699659	0.688255	0.16405	-0.2221	-0.300899	-1.48639	-1.10251	-1.95781	-1.65068			-4.10128	-2.65554	-3.05971	-2.81975	-2.37983	-2.59187	-1.52249	0.49265	0.2534	0.642338	0.891605	-3.21324	-3.79234
ENSG00000145632.15	PLK2	protein_coding	0.466233	0.684849	1.23566	0.890831	-1.26603	-1.81051	-1.04835	-1.92651	-1.84829	-2.00995	-1.81949	-1.62884	-0.542844	-2.06403	-0.402746	-1.3483	-1.69613	0.377674	0.139628	0.422587	1.93938	1.44608	1.36767	1.06742	1.87776	-2.70403	-3.39673	-3.93554	-5.61967	-2.3187	-3.63488	-0.10295	-0.490747	-0.260285	-1.91483	-1.356	-2.05191	-1.88293	-1.87974	-1.78486	0.223768	-1.72517	-0.244636	0.501634	-1.94719	-2.90487	-2.37282
ENSG00000187013.4	LINC02875	lncRNA	-0.0591206	0.647735	0.812325	0.491479	-0.242819	-0.226425	0.370711	0.601409	0.628956	1.43292	0.846235	-0.0364688	0.572229	0.299533	0.675955	1.77321	0.550266	0.157056	0.153237	0.182422	0.489991	0.309755	0.312375	-0.891049	-0.320468	-2.71769	-2.25177	-2.24418	-0.386965	-0.773507		-0.167003	-1.29455	-1.74144	-1.10713	-0.57223		-0.325519	-1.38004		-1.79874	-1.07191	-1.09545	-1.77359		-0.768136	-0.443371
ENSG00000129514.8	FOXA1	protein_coding	-0.124632	-0.639188	-1.11629	-1.65396	1.61871	0.429624	1.55877	0.262839	0.913099	0.908056	0.562051	0.635254	-0.0104172	0.417194	1.16868	0.960781	1.5346	0.727464	1.56065					-1.18946	-0.641401	-1.98877	-1.5628	-1.52899				0.318147	-2.1232	-1.68187			-0.444932			0.435472		-1.676	-1.04784	-1.09289	-1.34374		-2.12496
ENSG00000103528.17	SYT17	protein_coding	0.728503	-0.679421	-1.29915	-1.47146	-0.971561	-0.926748	-1.42561	-1.01153	-1.18583	-0.704148	1.83236	0.0990165	0.389834	1.42038	2.21134	1.30506	-1.34257	-0.656445	0.749664	1.45322	0.702902	-0.107765	-0.748023	0.535986	-0.36024					-2.74285					-2.06815	1.21389		-1.70517	-2.1681	-1.11429	-2.99318
ENSG00000075213.11	SEMA3A	protein_coding	-2.06933	-1.06605	-1.44702	-1.83599	1.69394	0.673427	1.50535	0.335399	1.42562	1.88363	0.677807	-0.0141702	0.614359	0.0974836	1.33651	0.898902	0.854787	1.76903	0.667467	-1.47652	-2.93639	-3.2229	-2.43862	-2.8139	-3.79358	-4.95176	-5.00304						-3.99612		-0.693586	-0.463505	0.243646	-1.75222	-1.03731	-0.400944	-1.6937	-3.51652	-1.51654	-0.472686
ENSG00000283991.1	AC017000.1	#N/A	1.58104	-1.36503	0.410003	0.194233	-0.636217	0.623091	-0.419945	-0.96858				-0.738353	-0.604048	-1.50833			0.116911	-1.2503	-0.305595	1.802	1.54302	1.55233	1.31524	0.730476	2.23061		-1.31834						-1.86774				-1.04541					-1.42469				-2.02632	-0.598525
ENSG00000135220.11	UGT2A3	protein_coding	1.13834	0.945441	0.814543	0.487575	0.579636	-0.658582	0.0819417	-1.07937	-0.624832	-0.683566	-1.60418	-1.74884	-1.7175	-2.09459	-2.07873	-0.83449	-0.0686719	-0.335779	-1.77631	0.932122	0.797957	1.39577	0.855839	-0.0148508	2.37197	0.0390894	0.371997	0.502289	0.197651	-0.6167	0.621139	-3.68959	-0.479861	-1.28793	-2.94304	-1.67771	-3.48154	-3.10357	-2.09223	-2.27085			-6.63921	-6.07866	-1.04029	-1.06344	-1.09888
ENSG00000227145.2	IL21-AS1	lncRNA	-2.47077	-1.40423	-1.08423	-1.82636	1.6056	1.01203	1.13771	-0.522589	0.368437	0.0935898	0.209227	0.384835	1.44613	0.570249	0.629577	2.10808	0.415268	1.68024	1.5822	-0.94004	-1.95637		-2.18437	-1.00736	-0.819614							0.198471	-1.64409	-1.8832			-2.73343				-1.44297	-1.47707	-1.88828	-0.895876			-2.94052
ENSG00000067798.16	NAV3	protein_coding	-0.638246	0.823384	0.608304	0.525736	1.00225	0.816835	0.633835	-0.029675	0.248935	1.10413	0.292259	-0.0538672	-0.151098	-0.00112612	-0.512431	0.949227	-0.0861327	0.431292	-0.522096	0.530653	-0.436603	-0.185104	0.752488	0.249288	0.537748	-1.05839	-1.48554	-0.779177	0.765365	-1.30669	0.0230432	-2.80003	-3.98426	-3.6584	-2.63548	-2.51448	-1.91073	-0.928427	-1.96485	-2.68649	0.502294	-0.315409	0.432281	1.30574
ENSG00000245685.7	FRG1-DT	lncRNA	-1.55499	-1.39531	-0.97709	-1.45642	0.998624	1.55766	0.176469	0.483061	0.215191	1.46769	0.987348	0.563413	0.290675	1.10713	0.860526	0.547897	1.29507	1.51593	0.753417	-1.82119	-1.23776	-2.00869	-1.3304	-0.835886	-2.59224	-3.00233	-2.30786		-2.1907	-2.49373	-1.42597	-1.69979	-1.56836	-1.09184	-0.998554	-2.68846	-1.08363	-0.930078	-0.888694	-0.795884	-1.79419	-1.99884	-2.19835	-1.66053		-1.43806	-1.41706
ENSG00000109265.14	CRACD	protein_coding	0.482903	0.997658	0.729225	1.03195	0.041445	-0.996956	-0.805804	-0.106646	0.44482	1.12122	0.0716501	0.0262875	0.558448	-0.280968	-0.263269	-1.06023	-0.186193	-0.355659	-1.63712	1.04591	0.804743	0.901578	0.451699	0.902118	0.851704	-1.80626						-2.35855	-3.94092		0.421387	0.43799	0.575975	-0.657421	0.610548	0.854092		-2.42566	-2.5615	-3.43671			-3.86197
ENSG00000145147.20	SLIT2	protein_coding	-2.75715	-2.14288	-2.43225	-2.62414	0.692819	-0.481505	-0.0242345	0.321821	0.717957	1.5729	1.13723	0.436789	0.597135	0.609636	0.49551	1.40422	-0.65186	-0.877951	-1.19371	-2.58086	-2.82563	-2.82055	-2.49427	-1.70146	-3.19363	-4.99158	-6.04983	-4.46674	-4.66288	-5.83274		-2.44454	-2.52059	-2.47159	0.573641	1.75397	0.763645	-0.435468	0.765175	1.34707		-4.59263	-4.52068		-2.51697	-4.07219	-1.57189
ENSG00000068796.19	KIF2A	protein_coding	0.233132	0.610616	0.873966	0.330111	1.32973	0.124472	0.634406	-0.410457	0.537294	0.566213	0.621072	-0.504984	-0.704077	-0.299856	0.507077	-1.20055	-0.174587	-0.0226846	-0.252307	1.05282	0.99722	0.984182	0.93398	0.947317	1.42866	-0.674844	-0.950216	-1.25884	-1.05806	-1.16377	-1.15762	-1.77326	-1.99211	-2.12214	-0.900307	-0.104446	-0.478055	-1.44497	-0.642274	-0.53589	-1.2537	-1.29332	-1.10401	-0.917474	-2.07669	-1.66475	-2.2694
ENSG00000225217.1	HSPA7	unprocessed_pseudogene	0.53746	-1.05243	-0.167133	0.666284	-0.5684	-1.46338	-0.222911	-1.48481	-0.684102	-1.29849	-1.27009	0.157312	-1.33902	-0.809546	-0.586685	-1.48967	-2.38979	-1.37348	-0.0897393	2.38068	-2.49208	-1.45087	-2.34236	2.65556	-1.08191							-1.94167	-0.989485	-3.17679	-2.57704	-3.07333		-0.928414	-2.69598								-2.82173
ENSG00000234685.1	NUS1P2	processed_pseudogene	-0.0881358	-1.12402	-0.652632	-1.08223	-0.0200336	1.44967	0.53395	0.530691	0.433539	0.559682	-0.42659	0.592132	1.11522	0.949131	0.31456	0.0104151	0.542328	0.991263	0.618658	-0.845724	-0.147983	0.178773	0.142658	-0.584564	-0.280814	-1.70826	-1.5851	-0.977731	-2.09256	-2.58334	-0.260261	-3.25173	-2.42765	-2.29849	-0.104865	-0.748861	0.135068	0.266428	-0.508328	-1.22944	-1.13041	-2.24665	-1.36835	-1.49679		-2.35475	-2.19975
ENSG00000204049.1	AL391421.1	#N/A	1.79792	2.27159	2.2208	1.99963		-0.563956	-2.50245	-0.765783		-2.37464		0.0730498	0.310349	-1.64951						0.283672	0.270318	0.691891	0.584971	0.00388282	-0.906847	-0.378105	-0.256959					-1.19237		-1.97858	-1.52159		-2.18595					-1.95083					-2.39193
ENSG00000142303.14	ADAMTS10	protein_coding	0.445805	1.13088	1.27403	1.16819	-0.437041	0.604823	-0.531275	-0.844176	-1.44569	-1.97297	-1.23254	-1.07592	-1.35018	-1.03772	-1.0696	0.294991	0.186152	0.350967	0.439007	1.30534	1.01658	1.21454	1.13661	0.795955	0.786876	-1.07988	-1.67532	-2.61815	-1.42628	-2.2079	-1.96703	1.13626	-2.16836	0.620201	-1.196	-1.77884	-0.857544	-0.444983	-1.18029	-1.65355	-2.06472	-2.53294	-1.03935	-1.36525	-2.57733	-3.8659	-1.89248
ENSG00000101265.16	RASSF2	protein_coding	-2.88782	-1.37403	-0.574202	-0.718453	0.885561	0.389997	0.589829	0.22264	1.2091	1.32734	-0.420006	-0.477345	0.318958	-0.434948	0.277934	0.0902833	0.25615	1.01848	0.959551	-0.826935	-1.79694	-0.912845	-1.1604	-1.46725	-1.58024	-1.8348	-2.4347	-2.84893	-3.7651	-3.86411	-2.80521	1.63842	1.44598	1.56404	-3.9594	-4.08874	-4.30284		-4.12992	-4.09981	-1.28672	-2.04809	-0.855948	0.175989	-0.652978	-0.783835	-0.198525
ENSG00000213694.6	S1PR3	protein_coding	1.44745	1.47334	1.75028	2.72256	-0.263667	-1.1229	-1.12237	-1.23591	-1.67977	-0.930768	-0.65469	-1.05959	-1.71581	-1.66987	-0.831996	-1.21736	-1.22508	-0.757677	-0.713332	0.589106	0.617865	-0.154796	0.440632	0.0346484	0.315727	-0.644726	-1.06608	-0.939632	-0.0121825	-0.46461	-0.786914	-0.862332	-1.14696	-1.0042	-3.57631	-2.46286	-3.17887		-4.11198	-3.19723	-2.67952	-2.65327	-1.53602	-1.9648	-1.73476	-1.79596	-3.20685
ENSG00000184349.13	EFNA5	protein_coding	1.28421	1.22333	1.46364	1.35237	-0.220109	-0.570836	-0.310585	-0.618304	-0.182602	0.116649	-0.337017	-0.841993	-0.692385	-0.830622	-0.058957	-0.462921	-0.382782	-0.134848	-0.266262	1.07041	1.04645	0.741965	0.973831	1.27699	0.848776	-1.72361	-2.39703	-2.27887	-2.12361	-1.29623	-2.19752	0.169313	-0.899255	-0.180504	-0.65194	-0.793769	-0.600007	-1.14154	-0.739878	-1.67624	-1.2495	-1.80794	-1.56339	-1.58351	-1.39248	-2.27592	-1.50521
ENSG00000234883.6	MIR155HG	lncRNA	0.154068	-0.0484603	-0.146284	-0.491302	0.61379	0.966023	0.962861	0.00935082	0.659369	0.714854	0.66719	0.384498	0.466668	0.228026	1.35777	-1.02559	0.44604	0.986786	1.15227	-0.3408	-0.153342	0.0980147	0.139708	0.458206	-0.355284	-1.40872	-1.53849		-1.76458	-0.744962	-0.793849	-1.13032	0.312163	-0.742965	-1.46319	-3.08958	-1.80397	0.453607	-1.41767		-2.00672	-3.07788	-2.45117	-1.80823	-0.46312	-3.95447e-05	-0.286352
ENSG00000184995.7	IFNE	protein_coding			-0.572616	-0.505699	0.12923	1.50977	1.0076	0.479109	0.534809	0.662064	-0.600656	1.25726	0.92098	0.706751	0.65286	0.700951	0.496547	1.21823	0.183841	-1.49103	-0.376728	-0.512934	0.383019	0.156142	-1.74745		-1.66294					-1.69419	-0.895279		-1.98347	-1.86148	-1.01359		-2.08857					-1.81708	-0.571498	0.31276	-1.57664
ENSG00000154645.14	CHODL	protein_coding			-2.66394		-1.41954	-0.83739	-0.416529	0.210227	1.16295	0.799969	1.85622	1.01979	1.25227	1.41515	1.65354	2.24766		-0.970434	-1.19631									-0.474909	-1.51972				-2.01778	-2.68899	-0.609387	0.123092	-0.224787	-0.953734	-0.845459	-0.415351	-3.07668		-3.03127	-1.15266
ENSG00000225511.7	LINC00475	transcribed_unprocessed_pseudogene	0.849227	0.967296	1.08798	0.766081	-0.475454	0.167382	-0.166421	0.343038	0.411286	0.838018	-0.959979	-0.149051	0.0781429	0.407797	-1.38431	0.262993	1.07079	0.0384478	0.841856	0.240068	0.619153	0.974909	0.371504	0.272131	0.407514	-2.05192	-1.41078	-2.24405	-1.79484	0.274426	-1.52687	-0.965172	-0.352627	-0.203096	-1.11149	-0.884587	0.392453	0.0106585	-1.24156		-2.03899	-2.77797	-2.1422		-0.86279	-2.18631	-2.03003
ENSG00000179348.12	GATA2	protein_coding	-0.8422	-0.193058	-1.39341	-0.883461	-0.659415	0.529892	0.778362	0.227042	1.0436	1.18708	0.945131	0.474745	0.899396	0.362215	1.60867	0.977112	1.26306	0.423616	0.654729	-0.459174	0.0870229	-0.730444	-0.372684	-0.517264	0.317541	-1.83375	-1.67474	-1.15151		-2.40408		0.516354	-1.42801	-0.575912	-1.23059	-0.996777	-0.557426	-1.26649	-1.30047	-0.670792	-1.58967	-0.652247	-2.58824	-0.73639		-3.38084	-1.96684
ENSG00000103253.19	HAGHL	protein_coding	-0.0367677	0.480149	0.515109	0.218264	0.586402	0.0341371	0.71008	0.27971	1.02257	0.966143	0.66241	0.20336	0.428383	0.22434	0.707842	0.804041	0.669469	0.89607	0.210391	-0.25756	-0.0521818	-0.0516822	-0.318009	-0.428309	-0.240706	0.195373	-0.111761	0.148411	-0.143513	1.02352	0.104839	-1.01944	-0.463879	-0.946285	-3.00054	-2.05292	-2.14289	-0.933693	-3.65987	-3.69357	0.147272	-1.0956	-0.301756	-2.47923		-2.64613	-2.97423
ENSG00000088881.21	EBF4	protein_coding	0.44488	0.484253	0.42888	0.0940912	0.320861	0.615237	0.04403	-0.416868	-1.09249	-0.290248	-1.3438	-1.49094	-2.56334	-2.36519	-3.08766	-0.628854	0.911276	0.0894035	0.0810413	1.18037	1.24942	1.32938	1.07547	1.2587	1.04094	-3.7093	-3.82166	-3.87381	-3.47025	-3.1772	-3.02358	0.923446	0.691566	0.861656	-1.53877	-1.07593	-1.89118	-1.66514	-2.44954	-1.13524	-1.82363	-0.774474	-1.90768		-1.39212	-0.618079	-0.290885
ENSG00000226091.7	LINC00937	lncRNA	-0.523912	-0.803885	-1.56047	-1.46346	0.122639	0.854484	0.74423	0.379168	0.28263	0.807662	0.27009	0.673627	1.21272	0.775085	0.450897	-0.607485	0.591947	1.82612	1.6244	-0.204904	-0.07936	-0.68984	0.0474704	0.256061	-1.45378				-2.31609	-2.35173		-2.05945	-1.53351		-1.69432	-1.21509	-1.35631	0.453677	-1.13164	-0.780626		-1.48048	-1.50477			-1.71274	-1.28605
ENSG00000249138.1	SLED1	lncRNA	-2.13095				0.686137	0.548562	0.563899	0.183125	0.469177	1.04054	0.747094	0.884731	1.7397	1.1178	0.881147	0.929907	0.31665	0.138637	0.418253		-0.928342			-2.1715	-0.302801	-1.10693	-1.15601		-1.31524	1.47789		-2.05389	-1.52804	-2.16886					-2.432		-2.59368	-1.4751		-0.689632	-2.46975	-0.367415	-0.266814
ENSG00000280171.1	AC010329.5	#N/A				-1.95345	0.357422	1.11945	0.489537	0.598066	0.82067	1.48491	0.965688	1.20914	1.03511	1.06495	0.361624	1.92778	0.210799	0.29354	-0.713457	-2.33333					-1.95338	-2.31415	-2.51	-1.84825	-1.55383		0.128591		-1.77615	-2.0232	-1.1951	-0.201511	-0.585158		-0.786074	-0.513729						-1.57783
ENSG00000142556.19	ZNF614	protein_coding	-1.09005	-0.428602	-0.0409994	-0.337735	0.598945	-0.0174054	0.526723	-0.589464	0.591892	0.423311	0.39741	-0.0358304	0.0791016	0.4401	0.0253433	0.368649	0.22938	-0.210894	-0.175603	-0.174733	-0.363076	-0.0833667	-0.659641	-0.839004	-0.279939	-3.69255	-3.99166	-5.49109	-3.45893	-5.15658	-3.49639	-1.43728	-1.29018	-1.69428	1.2703	1.23111	1.10318	0.247861	1.22503	1.27429			-6.02525		-0.748648	-0.364829	-0.472958
ENSG00000244712.1	AC084754.1	#N/A	0.0428584	1.36368	0.71645	0.899836	1.40902	1.42078	0.0276915	0.00391899	-0.51786	0.588869	1.1026	-0.380312	0.329833	1.09319	0.462505	-0.227316	0.428793	0.0488257	-0.39693	0.404187	-1.51813	0.575913	0.0486972	0.518289	0.714484			-1.92648					-0.65173		-1.26878	-0.695614	-1.67064		-0.213832					-1.47121	-1.35508	-2.01418	-0.708636
ENSG00000262619.2	LINC00621	lncRNA	-0.573527	-1.09661	-0.596859	-0.812544	0.536518	0.616425	0.480945	-0.0713604	-0.000873318	1.18081	0.0819059	0.581191	1.12385	0.888712	0.875756	0.149336	0.760832	0.519175	-0.0830638	-0.498288	0.186611	0.683859	0.141973	0.063885	0.0985083	-1.76721	-1.56298	-2.13894	-2.097	-2.09757	-1.48733	-1.58801	-1.84293	-1.55803	0.26242	-0.444608	0.810334	0.575201	-0.0341986	-1.20842	-1.74652	-1.96793	-1.94949	-1.40244	-2.83625	-2.05983	-1.63743
ENSG00000224644.1	AL135787.1	#N/A	0.077044	-1.25015	-0.749067	0.450002	-0.495536	0.68826	-1.02107	-0.288082	-1.71418	-1.65026		-1.81337	0.439329	-0.107467	-1.63134		0.377703	0.533903	-1.06939	1.48186	2.07873	1.40878	1.46362	0.896126	2.07139					-1.5221					-1.52669		-1.55367		-1.61475
ENSG00000120149.9	MSX2	protein_coding	0.358492	0.653121	0.945604	1.33675	0.487122	-0.325446	0.153453	0.0690781	0.993256	0.90851	0.270796	0.208521	-0.464262	-0.000911343	1.21313	0.282556	0.137171	-0.484497	0.558362	0.6297	0.48632	0.676067	0.856668	0.742146	0.6376							-0.218486	-2.99554	-1.48637	-0.321924	0.707188	-1.27686		-0.0719099	-0.35194			-2.95648			-2.09901
ENSG00000171451.14	DSEL	protein_coding	-0.93072	-1.25709	-1.30637	-1.41482	1.0714	-0.0774614	0.696276	0.221173	1.70926	1.55254	-0.0290267	0.0750826	0.312696	0.079592	1.06926	1.79821	0.358806	0.542543	-0.823001	-0.226516	0.193586	0.880984	0.17932	-0.508813	1.02914	-1.00046	-1.48472	-1.84901	-0.761998	-1.8426	-1.92474	-1.76943	-1.30856	-1.61649	-0.739659	-0.711155	-0.924649	-1.53499	-1.12505	-0.310064	-2.03469	-3.42677	-2.46427	-2.19836	0.187626	-0.298844	-0.608219
ENSG00000116711.10	PLA2G4A	protein_coding	-4.19555	-4.15582	-3.47771	-3.69414	1.10652	0.237087	0.859347	0.544443	1.48507	2.15835	1.76963	0.442707	0.591435	0.887828	1.38052	1.67505	0.124962	0.239484	-0.739836									-4.36781	-3.11113			-0.639399	-2.43973	-1.07898	-1.03044	-0.86458	-1.01724	-1.15964	-0.906943	-1.79421				-3.79483	-1.97733	-0.714222	-0.682234
ENSG00000151963.4	ZNF37CP	unprocessed_pseudogene	-0.440052	-0.829572	-0.944052	-0.246288	0.940929	0.271507	0.623623	-0.155521	2.19142	1.3961	0.710986	0.348786	0.852625	0.443447	0.845608	0.269543	1.01082	0.740797	0.750174	-0.397614	-0.961333	-6.28053e-05	0.348053	-0.109203	0.714115	0.00986531	-0.646241	-0.96235	-1.7148			-2.08858	-1.06724		-1.72112	-0.781658		-0.388101	-1.80812	-1.21489	-0.766451		-1.25665			-2.73402
ENSG00000138696.11	BMPR1B	protein_coding	0.408689	0.0202119	0.207805	0.413836	0.156148	-0.321405	0.385245	-0.187493	0.488703	0.887419	0.3868	0.271352	0.268034	-0.372318	0.336834	0.999419	0.451233	0.292057	-0.0520501	-0.140808	-0.239336	-0.0595372	-0.119879	0.166648	-0.0308969	-3.76984	-3.03331	-2.21319	-2.69995	-2.31305	-3.07356				0.775053	1.52626	0.330279	-0.677811	0.983032	1.33328	-1.94497	-2.21411	-2.62481	-2.37727
ENSG00000127743.6	IL17B	protein_coding	-0.286782			-0.440836	1.47972	1.05448	1.48673	0.655831	1.26139	0.310895	1.23225	0.0756637	1.12294	0.427281	0.4345	0.41831	0.63033	1.62927	1.21406		-1.15795						-1.59633	-0.899808				-0.944021	-1.4898			-1.17503				0.693848			-0.806013	-1.11929
ENSG00000213759.10	UGT2B11	protein_coding	1.03377	0.212332	1.04969	0.637446	-2.01614	-1.54193	-1.68535	-0.906128	-0.902797	-0.420974	-2.77172	-1.31061	-1.04544	-0.606609		-1.93869		-2.96578	-2.75868	1.69709	1.84424	1.35396	1.99558	1.3443	1.61454		-2.1412					-2.20219	-2.72763				-2.49595		-2.57358	-1.07907		-1.61863			-0.504307	-1.84558
ENSG00000245910.8	SNHG6	lncRNA	0.85862	0.545268	0.780779	0.812108	0.201975	-0.0701427	0.395718	-0.0181553	0.942803	0.753073	0.978292	0.0912772	0.24325	0.131902	1.26228	0.468272	0.225176	0.770987	0.348904	0.0802933	-0.0429329	0.103982	-0.105676	0.156707	0.538185	-0.689672	-0.850904	-0.465104	-0.537952	-0.328835	0.365993	-1.21861	-0.546154	-1.02482	-2.95499	-2.19146	-2.32636	-1.90928	-2.37144	-3.97067	-0.138585	-0.896279	-0.667111	-0.869067	-0.709062	-0.467018	-0.309922
ENSG00000182472.9	CAPN12	protein_coding	1.04117	1.81803	1.45012	0.919828	-0.49481	0.0472067	-0.242459	-0.557295	-0.36832	-0.575421	-0.622944	-0.403975	-0.445107	-0.549257	-0.913108	-0.645594	-0.28016	-0.181317	-0.178339	1.12731	1.31857	0.991172	0.883514	0.590625	0.946181	-1.28534	-1.39054	-1.31205	-1.42388	-1.1352	-1.61214	-1.86743	-1.46846	-1.75522	-0.227639	-0.258415	-0.841795	0.0748084	-0.518479	-1.3103	-2.30112	-1.48456	-1.60492	-2.16867	-1.92195	-2.2188	-2.08168
ENSG00000087589.16	CASS4	protein_coding	1.00149	0.136033	0.408381	-0.0275313	0.152799	-0.696917	-0.248874	-0.956883	-0.333958	-1.86586	-0.721751	0.323291	-1.08829	-0.517101	-0.56171	-1.55558	0.328417	0.00744774	-0.0741771	1.97837	1.15667	1.19853	1.05587	0.989581	1.73206	-3.14491	-0.797393	-1.99392	-2.32501			0.0280005	-0.873124	-0.442288	-2.32854	-2.20455	-1.3677	-0.372471	-3.09519		-2.59662					-0.110354	-0.59853
ENSG00000160973.8	FOXH1	protein_coding	-0.579136	-0.479612	-1.00297	-0.62366	0.522082	0.242713	0.909767	0.451937	0.83255	0.859318	1.06846	0.904001	0.968266	0.536864	0.234368	1.26176	0.757283	0.711559	1.42527	0.0983876	-0.471227	-0.420684	-0.29531	-2.44166	-1.11169	-2.76689	-1.65861	-1.62303	-0.981691	-0.485742	-1.36128	-2.36901	-1.16675	-1.37616	-0.84903	-2.47899		-0.298016	-0.400454	-2.32492	-0.801782	-0.16029	-1.31832	-2.44478		-1.53162	-1.20184
ENSG00000108821.14	COL1A1	protein_coding	-0.804971	-0.682601	0.410993	0.65631	0.858572	0.499222	0.608647	-0.56085	-0.516001	0.0396821	-2.01004	-1.30045	-1.59611	-1.6806	-1.59426	-2.0723	0.87938	1.87908	1.18924	0.276592	0.324338	-0.00909697	1.04187	0.431451	-0.310365	-2.01272	-3.41597	-2.27226	-4.18347	-2.64233	-3.58971	1.78859	0.674037	1.48745	-1.39059	-1.42215	-0.875705	-1.04105	-0.971689	-1.18202	-2.249	-1.15093	-2.60896	-1.94553	-2.23733	-3.46187	-3.03513
ENSG00000138100.14	TRIM54	protein_coding	2.25465	1.15012	1.21415	0.951195	-3.8806	-3.88133	-4.61352	-2.21074	-4.51023	-4.0268	-2.95673	-2.58488	-4.16166	-3.84675	-3.10696	-2.76167	-3.25312	-4.75242	-2.63554	1.49247	1.94878	1.65452	0.986321	0.534348	1.86983	-2.23278	-2.07348	-3.96324	-2.67181	-3.08174	-1.19071	-1.54409	-4.58315	-2.16182	-3.09532			-2.03986	-3.56857	-4.61705	-3.89475	-5.13251	-2.85805		-3.95696	-3.59271	-2.98065
ENSG00000283709.1	FAM238C	transcribed_unprocessed_pseudogene	0.807999	-0.0810653	0.228873	0.048785	-0.362901	0.552391	-1.19485	0.0450443	0.433979	-0.860521	-0.766514	0.656242	0.634393	1.07699	-0.60074	-0.338988	-3.15166	-0.835959	-0.382483	1.19965	0.637476	0.711186	1.20747	1.66297	0.283615		-2.24812	-1.08272	-2.29234	-0.49824			-3.23038	-2.85774	-1.93021	-1.18921	-0.32339	-0.393872	-1.10919		-1.24678	-1.72667	-0.607221	-2.13967	-1.24448		-1.15177
ENSG00000081985.13	IL12RB2	protein_coding	-0.694086	-0.805546	-0.795941	-1.34595	-0.802427	-0.455636	0.563978	0.626599	0.745691	1.67297	0.828776	0.904974	1.59914	0.401887	0.163435	0.210129	-0.132768	0.162906	0.617307	-0.57386	-0.555878	0.282754	-0.794042	-0.214323	0.185611	-3.01298	-0.696373	-2.52119	-0.653291	-1.85289	-3.00743	-1.71048	-0.172823	-0.501341	-1.69491	-1.87924	-0.813447	0.327978	-1.78211	-2.20025	-1.14532	-1.23958	-0.800686	-0.83595	-1.14135		-3.72344
ENSG00000109705.8	NKX3-2	protein_coding	-0.26309	0.841834	0.772061	0.932331	0.157573	-0.252309	0.220588	-0.445602	0.969528	1.36004	1.10113	0.418331	0.0498883	0.0579376	0.86817	0.742286	-0.123261	0.286978	-0.618467	1.24757	0.699926	1.02983	0.741329	0.463873	0.856679				-1.72493				-0.409582	-0.801565	-1.73121	-1.61069	0.021468		-0.144557							-2.1119
ENSG00000148400.12	NOTCH1	protein_coding	0.526769	0.515585	0.706341	0.915088	0.127178	-0.0334461	-0.297159	-0.331372	0.632331	0.19621	-0.282593	0.300766	0.149414	0.0587415	0.215581	0.0143789	-0.249574	-0.0116123	-0.295348	0.733011	0.68958	1.22805	0.309195	1.14433	0.73556	-2.80873	-2.74855	-2.7109	-1.80163	-1.79857	-3.23964	-0.177795	-0.310634	-0.400333	0.0897389	0.199531	0.137375	0.0901503	0.0716638	0.0126552	-2.10656	-1.87035	-1.65365	-1.75858	-1.81291	-0.902652	-1.7677
ENSG00000182950.3	ODF3L1	#N/A	2.15474	0.356785	0.0788972	1.52023		-0.862409	-1.35241	-1.65226			-2.4551	-0.164819		-2.6972		0.00573373	0.0757802	-0.883361	-1.37464	1.5045	1.55657	0.98466	1.34013	1.00027	1.66259	-0.732334	-1.00928	-1.16274	-1.53862	-1.55134			-2.4284		-2.17109	-1.42631				-1.93801	-0.902258		-1.7303		-1.64683	-1.09329	-1.76829
ENSG00000261456.6	TUBB8	protein_coding	1.4518	0.610346	1.07607	1.13237	-0.62246	-1.16482	-0.951359	0.102763	-1.21875	-1.59125	-1.65997	-0.468854	-1.68227	-1.59462			-1.19088	-2.53402	-1.29047	1.33474	1.77774	1.88261	1.56303	1.23713	1.34285		-2.41505					-1.81364							-1.54563		-1.30778		-2.31623			-0.479068	-1.68895
ENSG00000132692.19	BCAN	protein_coding	0.0636868	0.0867086	0.459313	-0.226024	0.155542	0.497601	0.119103	-0.418594	0.326983	-0.203317	1.14138	0.905863	0.824982	0.488135	0.59297	0.668256	-0.33247	0.414538	0.110024	0.569159	0.639994	0.462402	-0.0578385	-0.140886	0.0785873	0.00711307	0.0643788	-3.23138	-2.23916	-1.02756		0.0966154	0.296533	0.164994	-2.8635		-1.44185	-1.09384	-2.61644		-2.77888	-2.32341	-3.1174	-1.70928	-0.0643397	0.0558528	-0.0301024
ENSG00000143320.9	CRABP2	protein_coding	0.864491	1.68361	1.25792	1.7562	-1.01192	-0.984248	-0.261614	0.0199677	0.253439	-0.0460806	-0.205484	-0.69362	-0.427716	-0.616354	0.409465	-0.73163	-0.959051	-2.19049	0.0459573	0.897593	0.360251	0.862101	0.832511	0.752084	0.370654	-1.22682	-0.958823		-1.16827	-2.08575	-0.970493	-0.0771458	-0.827298	-1.58712	-1.79998	-0.625172	-2.1015	1.06798	-2.53859	-2.72307	-2.69865		-1.61286	-1.43357	-1.70437	-1.98268	-2.03274
ENSG00000103241.7	FOXF1	protein_coding		-1.6019	-1.76459		0.537875	0.928402	0.267167	-0.195722	0.960324	0.835276	1.85222	1.1692	0.068946	0.798726	1.072	0.447502	1.13025	0.71754	2.0465		-1.7788								-1.26004	-0.394474					-1.89379	-0.167605	-1.92789		-1.33856		0.221162	-0.64614	-2.1061	-1.72645
ENSG00000136193.17	SCRN1	protein_coding	-0.699614	0.166147	0.21856	0.242607	-0.397867	-0.979204	-0.434214	-0.649801	-0.341026	0.168054	0.110188	-0.845236	-0.560812	-0.562458	-0.379133	-0.467973	-0.877496	-0.897801	-0.289582	-1.73438	-1.70884	-1.47132	-2.18627	-1.42765	-1.54007	-3.63754	-4.93592	-5.90822	-6.02326	-4.53062	-4.73532	1.53382	1.7008	1.63614	-1.84684	-1.58887	-1.5405	-2.56535	-2.03754	-2.06021	-3.63185	-5.36088	-3.92448	-4.42418	1.34068	1.68367	1.53905
ENSG00000197381.16	ADARB1	protein_coding	0.77773	0.642304	1.06534	0.677149	0.732896	0.233143	0.0560238	-0.157013	0.358337	0.495915	-0.182363	-0.3584	-0.307956	0.0969867	0.323999	-0.067406	-0.299884	0.122222	0.0352614	1.0458	0.967221	1.05606	0.703648	0.631091	0.660413	-1.4126	-1.06842	-0.874527	-1.18654	-1.25038	-2.22852	-0.567455	-2.23599	-0.898035	-0.151577	-0.656676	-0.25804	-0.208715	-0.505591	0.660933	-1.01627	-1.19597	-1.42952	-1.3114	-3.62433	-1.95563	-2.28823
ENSG00000183780.13	SLC35F3	protein_coding	0.289272	0.84288	1.05789	1.00216	0.37257	0.0723204	0.338409	-0.191749	0.66001	0.40904	-0.527754	-0.0288927	0.306225	-0.304722	0.55716	0.38466	-0.065704	0.995978	0.617484	1.02305	0.458377	1.19825	0.672434	0.544143	0.591458			-2.7607			-2.65027	-0.077458	-0.287828	0.0856258		-1.00635	-2.27013		-2.53861	-1.4331					-0.124638	0.0106566	0.0189918
ENSG00000099617.4	EFNA2	protein_coding	2.04758	-0.688328	0.219648	-0.720442		-1.93989	-1.07701	0.953678		-1.70518	-0.364909	-0.669301	-1.79595		0.122008	-0.896037		-1.90659	-1.80807	1.40598	1.74702	1.46985	0.846833	-0.312628	2.17485	-1.65128	-1.88346		-1.56672							-1.45411					-1.81268
ENSG00000111907.21	TPD52L1	protein_coding	-1.78094	-2.52964	-2.16753	-2.14906	0.851989	0.374439	1.0454	0.245033	1.24587	1.03136	1.4528	0.440465	0.716288	0.914654	1.14931	1.6932	0.752609	1.00296	1.53661	-2.74048	-2.35495	-1.93119	-2.24708	-2.20587	-2.28745	-2.32803	-2.50972	-2.55324	-2.25027	-2.09546	-2.13148	-0.920061	-0.105518	-0.648657	-2.75674	-2.50998	-2.4048	-1.98128	-2.28455	-1.48499	-1.732	-3.05136	-2.79336	-2.61677	-0.789424	-0.429788	-0.394231
ENSG00000130477.15	UNC13A	protein_coding	1.92185	1.58324	1.80592	1.08791	-1.71664	-0.746762	-0.954131	0.638899	-2.50027	-0.556722	-0.843758	-0.19232	-1.16076	-0.742309	0.34618	-1.04168	-0.0852035	-0.0119304	-0.510354	1.37509	0.592985	0.15017	0.297637	0.294609	0.541983	-2.33659	-2.5242		-1.0634	-0.815234		-1.25015	-2.45942	-0.916988	-1.37345	-0.273429	-0.765576	-1.51629	-1.44914	-0.759432	-1.80787		-3.08679				-2.4367
ENSG00000124216.4	SNAI1	protein_coding	0.928406	0.842794	1.11551	0.953292	-0.962944	-1.15954	-1.32714	-1.18156	-1.63484	-2.11953	-0.758478	-0.869104	-1.14373	-1.08169	0.213528	-0.484241	-0.509714	-1.41472	-0.374784	1.68342	0.843804	1.13392	1.78953	1.54373	1.04136		-2.61503	-1.95184		-2.32886		-0.119375	0.2557	-0.494295	-1.29777	-1.54701		-0.0695453	-3.05408	-1.16352	-2.55484	-2.10572	-2.51256		-1.77191	-1.53987	-3.17572
ENSG00000135069.14	PSAT1	protein_coding	1.20221	0.731173	0.61973	0.554749	-0.305317	-0.989063	-0.170101	-0.908587	-0.646815	-0.52093	-0.165013	-0.616087	-0.207881	-0.884799	0.208958	0.133093	-0.837588	0.113132	-0.348907	0.229607	1.16297	1.47002	0.928499	0.270597	1.69888	0.324135	0.123756	0.0471589	-0.461188	0.567823	0.55149	-1.21111	-2.04465	-1.78248	-4.99866	-2.56188	-4.08888		-4.56206	-4.79575	0.278154	-0.269046	-0.0792522	-0.0856649	-1.76405	-1.26732	-1.75682
ENSG00000203995.10	ZYG11A	protein_coding	-3.23228		-3.4203		0.149843	0.437355	1.06207	0.331451	1.10502	1.429	1.15649	1.00476	1.17492	0.802061	1.38727	0.740431	1.02982	0.967504	0.629825	-2.66348			-2.02426				-3.22633	-3.25583		-3.59907					-0.474544	0.345898	-0.396118	0.233838	-0.549065	0.100478		-3.38612
ENSG00000168389.18	MFSD2A	protein_coding	0.640559	0.873888	-0.916515	-1.10272	0.906751	0.0534346	0.287812	0.199723	1.3352	0.747491	0.0774411	0.78407	0.294838	0.78896	1.00495	-0.383873	0.315981	0.592037	0.741537	-0.879549	-0.557406	0.0794757	-0.550312	-0.676741	-0.222165	-1.17242	-1.1626	0.0497854	1.08132	1.30214	-0.00250381	-0.933511	-1.37925	-1.48025	-2.52597	-2.46755	-2.13396	-1.17789	-2.32059	-3.52793	-1.47261	-2.2293	-1.75267	-2.17287	-1.59198	-0.232967	-2.43085
ENSG00000242110.8	AMACR	protein_coding	0.885147	0.880696	1.17568	0.803067	0.616972	0.0759027	1.37466	-0.56882	-0.229876	-0.429242	0.022874	-1.19986	-0.769497	-1.04067	-1.46915	0.278911	0.629357	-0.0232026	-0.274668	0.663551	1.59853	0.752944	0.964273	-0.165488	1.65664	-0.469228	-1.17629	-1.44575	-1.18109	-0.347755	-0.60268	-1.72582	-1.20383	-3.24589	-1.38724	-1.27228	-0.622615	-0.90742	-0.875163	-0.794182	-1.88182	-2.0862	-2.87994	-0.85044	-1.36652	-1.08212	-0.764837
ENSG00000069018.19	TRPC7	protein_coding	0.752369	-0.322029	-0.136888	0.421183	0.547673	0.33303	1.27998	-0.899086	-0.589539	-2.12157	0.363612	-0.174544	-0.511831	0.0377062		-0.329404	0.740856	0.575843	-0.348025	1.58382	1.29187	1.02225	1.03992	0.715286	1.8599		-1.60022		-1.54927	-2.5901	-0.194156		-1.28212		-1.92215	-0.454629	-1.58856		-0.845452	-0.836168					-1.66036	-0.60297	-0.877627
ENSG00000271605.6	MILR1	protein_coding	-0.0327625	-0.682098	-1.05611	-1.33685	0.964152	0.677193	1.22574	0.318074	1.44722	1.39738	0.885059	0.547911	0.738778	-0.208427	0.783721	-0.456431	1.5896	1.40769	0.713379	-0.445765	-2.08755	-0.414281	-0.34329	-0.889047	-0.0563032	-2.32099	-1.87681			-2.21875		-0.844505	-1.7829	-1.3253		-0.328075	-0.327025	0.208407	-0.243665			-1.9988	-2.42059			-1.94607
ENSG00000088926.14	F11	protein_coding	0.786289	0.390246	1.16556	0.702216	-0.32819	-0.0906639	-0.555406	0.241987	0.278224	0.871083	0.594079	-0.317289	-0.393598	-0.167879	-1.05209	0.00590928	-1.77515	0.0422625	-0.799185	1.55903	1.45916	0.611305	0.992174	0.0953314	1.01736		-2.59093	-1.93225		-2.29491		-2.00045	-2.52916		-0.648876	-0.28017		0.558439	-2.38097	0.152482		-2.07535	-2.49722	-1.10477	-0.694762	-0.31768	-0.385226
ENSG00000260542.1	AL499627.1	#N/A	-1.15073	-1.76392	-1.30195		0.0825835	1.83504	0.746185	0.700061	0.954868	1.01051	1.19641	1.11551	0.0762466	0.901449	0.828049	-0.618377	0.465424	1.24141	0.167623	-0.663599	-0.565939	-1.45025	-0.328386	-0.588979	-0.999583	-1.12413	-1.23593	-1.72034	-0.812205	-0.333268											-2.325		-1.62482	-1.54022			-2.3047
ENSG00000225177.6	AL590617.2	#N/A	-0.620123	-0.613247	-1.52225	-0.762514	0.759644	0.728333	0.752193	0.30489	0.706358	1.1549	1.01128	0.445836	0.30568	0.726548	1.75016	0.40413	0.545506	0.980656	1.29979	-0.711792	-0.374277	-0.256247	0.10575	-0.204253	-1.41888	-0.855562	-1.59726	-1.28356	-0.398429	-0.22808	-0.697776	-0.483821	-1.55971	-1.95052	-3.1105	-1.63609	-2.33112	-0.890865	-1.24903	-2.22583	-1.10167	-1.12123	-1.05925	-1.32805	-1.5158	-1.41208	-0.680626
ENSG00000197140.15	ADAM32	protein_coding	1.17837	1.26933	1.35466	1.32082	-1.09352	-0.717229	-1.7119	-0.811656	-0.803472	-0.537671	-1.44394	-0.528929	-0.124866	-0.644634	-1.00947	-1.83927	-0.450645	-1.04794	0.363618	1.10238	1.375	1.16437	1.16734	1.20706	1.34435	-1.1615	-0.480537	-0.880338	-1.18761	-1.60734	-1.62294	-2.10867	-1.38737	-1.51941	-2.73076	-3.22614	-0.997479	-1.95482	-3.51242		-1.04585	-1.90997	-0.945907	-0.803879	-0.311736	-1.49409	-1.06602
ENSG00000119681.12	LTBP2	protein_coding	0.192755	0.612481	0.178741	0.219344	0.971349	0.136684	0.436788	0.0203573	0.921778	0.851535	-0.0172521	0.152428	-0.187112	0.107739	0.0256957	1.06737	0.283708	0.0348814	0.267222	0.903523	0.814177	0.784953	0.801331	0.729296	0.268175	-1.52337	-1.08326	-0.928812	-0.620572	-2.13919	-1.45817	-0.779209	-1.12594	-0.460805	-1.32481	-0.711765	-1.35365	-2.01543	-1.04974	-0.71216	-0.319372	-0.00660396	0.208398	-0.400638	-2.59694	-2.10624	-1.67256
ENSG00000184557.4	SOCS3	protein_coding	0.729203	1.39791	1.33974	1.26014	-0.493005	-0.631893	-0.528089	-1.1018	-1.31549	-0.450393	-0.5482	-1.30944	-0.850873	-1.37754	0.402381	0.285783	-1.83687	-0.259225	-1.0138	0.795034	1.03942	0.890072	0.550285	0.8371	1.7582	-1.01491	-0.798643	0.344751	1.09855	0.511887	0.168231	-0.741252	-2.31301	-1.31204	-1.29052	-2.17634	-2.1923	-1.30279	-1.11695	-2.87703	-0.725806	-0.905675	-0.551609	-0.881924	-4.67157	-4.68095	-6.40327
ENSG00000187699.10	C2orf88	protein_coding	-0.44674	-1.25391	-1.92208	-1.43709	1.57323	0.361663	1.37646	0.434282	1.62885	1.69786	0.767081	0.126368	0.363437	0.2945	0.986683	0.934889	0.990655	1.14734	0.114683	-1.00052	-0.661247	-0.288825	-1.09035	-1.50188	-0.463006	-2.26408	-2.07263	-2.11664	-1.99666	-2.48893	-2.26555	-0.652737	-2.14611	-1.27321	-1.79782	-0.364431	-0.454565	-1.55314	-1.73584	0.154988	-0.80957	-0.907469	-1.27652	-0.573556	-1.70471	-1.44673	-1.29223
ENSG00000233491.8	AC008163.1	#N/A	-0.527745	-1.55653	-0.404343	-0.92932	2.24277	1.34116	2.21911	-0.666511	0.398342	0.331742	0.28786	-0.637754	-0.495694	-0.424247	-1.47576	0.494251	1.46726	1.73525	0.542221	0.111807	-0.452284	-1.3979	-0.995087	-0.914845	0.023285	-1.81095	-1.10787	-3.21236	-2.47696	-2.91128	-0.692766	-0.960777	-1.42581	-0.85763	-0.970583	-0.915166	-1.11454	-1.53075	-1.09058	-0.776577	-3.81277	-2.30457	-2.71663	-1.06032	-0.775093	-0.272077	-0.361853
ENSG00000187239.17	FNBP1	protein_coding	0.410266	0.207715	0.00702882	0.243507	0.438354	0.222351	0.0202608	-0.159045	0.646885	0.554405	1.06771	0.340225	0.571289	0.620412	1.02503	0.472294	0.0160116	0.0262673	0.275149	0.88962	0.838861	0.719624	0.514252	0.52646	0.51867	-0.567496	-0.633935	-0.637203	-0.717437	-0.968596	-1.26349	-1.34251	-0.892049	-1.16721	-1.47658	-1.5115	-1.44646	-1.33687	-1.78882	-1.10857	-0.814831	-0.494949	-0.640791	-0.370736	-1.87913	-1.31298	-1.36076
ENSG00000176532.4	PRR15	protein_coding	1.07503	1.53006	1.46196	0.962805	-0.00988833	-0.0837426	0.846595	0.294863	-0.067267	0.606397	-0.362241	-0.911903	0.10455	0.0541449	0.281211	-0.150037	1.55096	1.23496	-0.224087	0.807976	1.00866	0.45487	-0.453958		0.86688		-1.88105		-1.56435				0.520386		-1.57136	-0.830057
ENSG00000169991.11	IFFO2	protein_coding	1.07112	1.34142	0.932821	1.10432	0.208655	-0.321132	-0.732739	-0.285212	-0.127543	0.424241	-0.249383	-0.374248	-0.0805949	-0.277318	-0.520079	0.283197	-0.967539	-0.824319	-0.597676	0.875335	0.943945	0.842439	1.02756	1.24226	1.13982	-1.28409	-1.27726	-1.1568	-1.16991	-0.522284	-1.48656	0.0494912	0.0148923	-0.00984084	-1.57032	-1.79039	-1.86046	-2.12164	-1.61335	-1.65086	-1.47398	-2.3024	-1.63294	-2.39043	-0.960237	-0.939011	-0.906035
ENSG00000253171.1	AC037450.1	#N/A		-2.01503			0.765735	-0.447742	0.737945	0.308983	1.80009	1.6326	1.85657	0.874874	0.87434	0.874675	1.49383	0.827993	0.358497	0.725306	-0.863751					-1.25281								-0.0281585	-0.0515581	-0.348788	-2.32494		-2.36741	-1.10267		-0.966528			-2.55994		-0.0180575	-0.616532	-0.775055
ENSG00000228748.2	AL450306.1	#N/A	1.46377	1.8219	1.64361	1.33861	-1.56592	-0.704759	-1.50211	-0.14626	-0.723434	-0.0585843	-1.63054	-0.661536	-1.52159	-0.930563	-0.836401	-1.32206	-0.668758	-0.763022	-1.50909	0.699066	1.46373	1.2437	1.4031	0.694753	0.721974	-0.446659	-0.907336	-2.77747	-2.06551	-1.82852	-1.53874	-1.50647	-1.37903	-1.59928	-1.18535		-1.64355		-3.20669	-1.85297	-1.18156	-1.06955	-1.62413	-1.27726		-1.45783	-1.83518
ENSG00000229081.1	LINC01165	lncRNA		-1.20887		-1.88445	-2.35793	-0.318799	1.18118	1.08455	2.3143	2.21625	0.499337	0.991782	1.46024	-0.417762	-0.664633	0.0700571	0.050357	0.576235	-1.03645						-1.88303	-0.673762	-1.42532								-2.11696		-1.52492	-0.930804		-1.33905	-2.38539		-1.01508			-1.86963
ENSG00000160255.18	ITGB2	protein_coding	0.619436	1.78765	2.09602	1.81316	-1.54982	-1.81841	-1.21767	-1.22694	-0.635661	-0.932583	-0.861172	-1.38251	-1.24976	-1.86189	-0.75116	-0.790976	-1.21724	-1.3144	-0.516374	1.7585	0.90178	0.907624	0.51838	0.316819	0.696169	-2.31599	-1.97479	-2.07964	-2.54789	-1.61508	-3.22985	-1.62799	-0.507376	-0.846374	-1.01897	0.261705	-1.3	-1.16969	-0.853404	0.0959233	-2.77873	-2.18433	-2.73451	-2.6886	-2.51828	-2.89394	-1.94994
ENSG00000229654.1	LINC02526	lncRNA	-1.4361	0.471416	0.686931	0.737852	0.498281	0.868108	1.115	-0.101392	0.91521	0.458608	0.74689	-0.173246	-0.599921	0.449429	0.537664	-0.583992	0.956129	0.74902	0.612637	0.636342	0.532385	0.340894	0.359399	0.293886	0.646885	-2.19912	-1.61401	-1.23523	-1.2222	-2.21503	-0.751886	-0.152378	-1.46642	-0.537741	-1.0188	-0.686814	-1.43087	0.160592	-1.11363	-0.915231	-1.3982	-1.45802	-1.74097	-1.44805	-0.624868	-0.780416	-0.848303
ENSG00000147813.16	NAPRT	protein_coding	1.31099	1.1702	1.1454	1.2573	-1.54396	-0.97278	-1.38465	-0.887978	-1.57259	-1.39399	-1.32815	-0.00832587	-1.28009	-1.33754	-1.11202	-1.35753	-1.5843	-0.960213	-1.22399	1.27916	1.77642	1.58407	1.10523	0.873536	1.63632	-1.32777	-1.0364	-1.16785	-0.76491	-0.349038	-0.840828	-3.2851	-2.03742	-2.65131	-1.57253	-0.84513	-2.03798	-1.44112	-2.02312	-2.81296	-0.320042	-1.59067	-0.764206	-1.7989	-3.00205	-2.63608	-3.17262
ENSG00000244459.2	AC147067.1	#N/A	1.0612	1.27789	1.56374	1.37907	-0.00939593	-2.38273	0.344342	-0.072249	0.897643	0.113181	0.364277	0.117971	-0.444346	-0.0679199	0.914453	-0.651937	-0.805387	0.284056	-2.26311	0.490362	0.904472	0.494001	0.876752	1.11905	0.721542							-1.70527	-0.513728	0.185629	-1.99367	-1.87162		0.265675	-1.44216				-2.21123			-2.37728	-0.953062
ENSG00000271503.6	CCL5	protein_coding	0.0694653	1.84968	0.897806	1.0446	0.248195	-0.395306	0.886778	-1.44389	0.170839	-1.12991	1.27335	-0.0846931	0.0338865	0.0146	1.5438	-0.739561	-0.786625	-0.0688054	-0.0228997	0.271189	-1.45357	-0.588693	-0.164099	-0.761638	-1.33232	-1.73784	-2.7416	-0.0445159	0.659064	0.945345	-0.845933	-1.98156	-1.1119	-1.5388	-0.150414	-0.403062	0.125588	0.625811	0.813364	-1.17328	-4.21867	-4.79803	-3.2385		-3.44333	-2.86782	-5.1577
ENSG00000286017.1	AC011322.1	#N/A	1.0575	1.17432	1.1424	0.772778	-0.435385	-0.272011	-1.43026	0.303651	-0.490581	-0.295372	-1.82186	-0.226853	-0.276879	-0.460331	-1.71617	-0.199542	-0.520897	-0.00917744	-0.944855	1.03594	1.36692	1.19848	1.72514	0.790846	1.30211	-1.69928	-0.642503		-2.2326	-2.26478	-0.801844	-0.391592	-2.49837		-1.24541					-1.99643	-0.413796	-2.04506	-0.755904				-1.20116
ENSG00000255050.1	AC067930.4	#N/A	1.0866	-0.0511729	0.197747	0.800979	-1.90835	0.130677	-0.526235	0.189756	-0.258972	0.843174	0.440592	1.68476	0.0962206	-0.113435	0.507572	0.25445	-2.54387	-0.252803	-1.57842	1.06745	0.571876	0.385237	0.00803871	1.17345	0.701217		-2.04724	-0.31184	-1.10428	-0.881364			-2.62944	-0.802105			-1.13434					-1.52202	-1.92827	-1.57151
ENSG00000055955.17	ITIH4	protein_coding	1.7626	2.01264	1.82472	1.79252	-2.14485	-0.340869		-0.835256		-0.439328	-1.0675	-2.20068	-1.15611	-0.791199			-1.02003		-1.51223	1.04223	1.40263	-0.0273261	0.902658	0.0315248	1.28499		-1.61375		-1.93004			0.395095		-1.73841	-0.6847		-1.97029	-1.59544	-2.03869	-1.72762		-1.72837	-2.14988	-1.76848		-1.05971	-1.15704
ENSG00000151917.18	BEND6	protein_coding	-0.214862	-0.168756	0.172898	-0.0747615	0.817105	0.452264	0.930977	-0.283341	0.613578	0.852811	1.03535	-0.0306288	0.232991	0.065367	1.55184	0.856416	0.175007	1.05452	0.465383	-0.112003	-0.307307	-0.299704	-0.38329	-0.0663163	-0.781398	-1.74756	-1.96745		-1.4509	-2.58918	-3.08014	-0.0765337	-3.88294	-0.78046	0.575866	0.698979	0.0813871	-0.0467663	0.287366	0.865311	-2.82421				-1.65163	-2.04168	-2.78777
ENSG00000198400.12	NTRK1	protein_coding	0.0324954	0.859203	0.636116	0.38556	-1.14517	0.152545	-1.55143	-0.000774495	-1.50476	0.439823	1.06889	-0.108425	0.117144	0.342711	1.33932	2.30988			-0.878363	0.0364771	1.28322	0.751434	0.564395	1.30498	0.679559	-1.13278	-2.02602		-1.08345	-1.07216		-1.40042			-0.886433		-1.75068	-0.0780672	-0.774426	-0.649566	-1.29444		-1.24819	-2.1758
ENSG00000287712.1	AC005865.2	#N/A	1.07994	1.41792	1.29968	1.25573	-2.61566	-0.171514	-0.874934	-1.14953	-1.77109	-1.34189	0.160419	-0.287201	-0.795504	-0.983205	-0.530753	-1.37578	-0.962984	-1.0916	-0.382615	1.31384	1.54199	1.7855	1.17948	0.761449	0.847595	-0.382163	-0.790837	-3.06645	-2.33892	-0.692545	-2.01252		-3.00251		-1.02073	-1.05683	-2.38985	-0.0221651	-1.01332	-2.97553	-2.61514	-1.50251	-0.722262	-1.41304		-1.63638	-1.16516
ENSG00000165731.20	RET	protein_coding	0.883591	1.32153	1.69021	1.48777	-1.15069	-0.484045	-1.36263	-0.564552	-0.326438	-0.0274286	0.302282	-0.649705	-0.935708	0.0729038	0.0897325	-1.06796	-1.52888	-2.08807	-0.422233	1.3349	0.93444	0.778593	0.794538	0.871974	0.574475	-3.37763	-3.51519	-2.22226	-2.17356			-2.98217	-2.44131	-1.30692	0.158276	-1.1785	-0.391352	-0.705557	-1.06817	-1.71983	-1.63351	-1.05558	-0.867818	1.33695
ENSG00000277561.5	GOLGA8IP	transcribed_unprocessed_pseudogene	0.608264	0.183731	0.148841	0.0155128	-0.249569	1.23272	0.504731	0.00211019	0.580242	0.432786	-1.32455	-0.280618	0.42292	-0.299558	-1.80347	-2.29743	0.11508	1.21745	0.583107	1.84263	-0.0719863	-0.0398991	0.728946	1.00774	0.382927	-1.64187	-0.986719	-1.66755	-1.55418	-2.28284	-1.72568	0.304137	-0.85624	-0.0407822	-1.83843	-2.88742	-1.72428	-1.3938	-1.84976		-2.0011	-1.11088	-1.29829	-0.594734	-1.02937	-1.19653	-1.05801
ENSG00000172935.9	MRGPRF	protein_coding	1.71297	2.21177	1.21512	1.58408				-2.2486				-1.17899								0.871551	1.14877	1.00353	-0.204076	-0.01027	0.902343		-1.15356					1.34489	-0.854152	1.16743	-2.31214	-0.220646			-1.39583	-1.51325	-2.59115	-2.12455	-2.54647		0.455013	-0.808361	-0.264366
ENSG00000272763.1	AC103702.2	#N/A	1.14379	0.930426	1.03353	0.973946	0.323462	0.0422464	0.157066	-0.291254	0.19709	0.355324	0.668411	-0.359584	-0.222538	-0.0126061	-0.0744325	0.296806	-0.451655	0.0263169	-0.555932	0.74795	0.893059	0.929023	0.717473	0.460805	0.885871	-1.56991	-1.10767	-1.13238	-1.76442	-1.06288	-1.07447	0.0218373	-0.593354	-0.283762	-1.98566	-2.77384	-2.26409	-2.00291	-2.57602	-2.70037	-0.207299	-0.645606	-0.682744	-0.575635	0.0379943	0.00779944	-0.228227
ENSG00000138675.16	FGF5	protein_coding	-2.22568	-1.9602	-1.82339	-2.54435	1.90034	0.53639	1.41854	0.217028	1.10641	1.62052	1.24691	0.584482	0.92504	0.769651	1.1426	1.16761	1.00045	0.804172	-0.063718	-2.18788	-2.70126	-3.0843	-2.17739	-0.907745	-2.18679							-2.84101		-3.41142	-0.237507	0.0851417	-1.35688	-1.13407	-0.373596	0.128629			-4.35488			-4.43651
ENSG00000286498.1	AL132982.1	#N/A					1.25322	0.699852	1.0143	-0.184769	0.7343	0.548143	1.63669	0.218447	-0.440603	0.782865	1.47976	1.19314	0.797063	0.802032	0.231095					-1.98173			-1.27676			-2.78747		-0.934392		-1.94241	0.236675	0.760454	0.552578	0.805115	0.778896	0.580032	-2.36708		-2.99278			-1.66465	-2.99379
ENSG00000170745.12	KCNS3	protein_coding	1.30719	1.22615	0.538402	0.69209	0.423863	-0.168401	0.411363	-0.0234881	1.03354	0.85412	-0.232674	-0.35574	0.110242	-0.250666	0.853171	-0.124006	0.792678	0.98937	0.0714711	-0.329963	-0.29448	0.369858	-0.184794	-0.0643664	0.357206	-1.18278	-0.966475	-1.27223	-1.12803	-0.662869	-1.16145	-0.242343	0.801125	0.414441	-2.40318	-1.65911	-2.79031	-1.36016	-2.86124	-1.84478	-1.19125	-2.08621	-1.0614	-3.11656	-0.35841	0.137773	0.146177
ENSG00000273295.1	AP000350.6	#N/A	-0.0252098	-0.469175	-0.559146	-0.570877	-1.28446	0.943039	-0.369491	-0.0831616	0.0857267	-0.123725	-0.341074	0.959296	1.3584	0.480876	-0.434416	-0.0766421	0.467916	-0.0838538	0.439858	0.724211	0.72179	0.96772	1.01248	0.582956	0.766762	-2.08402	-2.02233	-2.67	-2.95953						-0.056815	-0.349227	0.24845	-0.591862	0.0232413	-0.416255		-1.76747	-3.22858	-0.913237
ENSG00000225028.1	AC096541.1	#N/A	0.875425	0.795379	0.551206	0.82175	-0.728311	-0.0429093	0.266807	-0.689217	0.0717247	-0.727263		0.638081	-0.0618267	0.150983	0.0198636	-1.38009	0.432042	0.343302	-1.16867	1.10643	0.819406	1.66772	1.36562	0.548364	0.974869		-2.30008		-1.3526			-0.616297	-0.0577999	-0.252981	-2.60634	-0.619185	-0.301794	0.407762	-1.70102	-1.03651		-1.39543				-2.99681	-2.21289
ENSG00000164093.17	PITX2	protein_coding	0.727236	0.563435	0.972316	0.895045	0.2522	-0.443545	0.0826913	-0.183253	0.0234108	0.285861	-0.0255538	0.20578	-0.0394347	-0.32477	-0.0508025	0.296316	0.19586	0.141647	-0.325872	0.652635	0.568384	0.518199	0.301783	-0.264549	0.674636	-4.62432	-3.20831	-2.39485				0.787897	0.9188	0.828015	-4.3209	-1.96011	-1.98101	-2.01978	-2.68504	-0.31441					0.466475	0.562257	0.955959
ENSG00000242516.2	LINC00960	lncRNA	-0.434624	-1.17707	-1.14652	-0.80646	0.281039	1.38283	0.0856559	0.141006	0.773081	-0.0153136	0.476475	1.12294	1.04425	1.51614	-0.205002	0.179398	-0.223278	0.618226	0.282254	-0.430099	-0.598711	-0.733008	-0.175489	0.357134	-1.04797	-1.75009		-2.61552		-1.1394	-1.96487	-1.62273	-0.909281	-0.717421	-1.9177	-2.15977	-1.69469	0.157782	-2.39148	-2.59649	-1.50818	-1.43966	-1.6386	-1.75509	-0.0507677	-0.7794	-0.358165
ENSG00000197142.10	ACSL5	protein_coding	-0.408673	0.0270635	-0.369392	-1.23693	0.721171	0.195167	0.641674	-0.523525	0.957125	0.625338	0.725647	-0.18548	-0.0850659	0.0804138	0.750599	0.441734	-0.0026419	0.813805	0.364492	-1.09354	-0.78816	-1.02145	-0.891356	-1.12872	-1.37918	-3.17592	-2.41354		-3.97083	-3.2176	-2.09201	1.28545	1.15825	1.34469	-1.89029	-2.71375	-1.84221	-1.82625	-1.05539	-2.17351	-4.32374		-4.27877	-3.82822	0.948122	0.878248	1.10813
ENSG00000158473.8	CD1D	protein_coding	1.42696	1.061	0.950925	-0.769632	-0.608664	-1.99196	0.0430283	-0.594746		0.932452	-1.12804	-0.123474	0.254399	0.00107884	0.356731	0.0260089	-1.74812	0.417503	0.574319	1.84276	1.4956	0.874387	1.27836	0.491808	1.21281	-1.0354	-0.920149							-1.3839		-0.881498			-1.71476					-1.45288
ENSG00000100558.9	PLEK2	protein_coding	1.27917	1.30402	0.807959	0.817683	-0.926365	-1.2264	0.285223	-0.674123	-0.644357	-1.22672	-0.444071	-0.868579	-0.90794	-1.38786	0.585608	-1.58069	0.439118	0.181777	-1.19895	0.826568	1.46742	1.43984	0.934805	1.2898	1.36526		-1.83308					0.222206	-0.189439	0.559959	-2.14979		-1.35176	-0.955744	-0.748275	-1.03935	-2.40819	-2.61141	-3.03382		-1.41189	-3.16748	-1.11016
ENSG00000182463.16	TSHZ2	protein_coding	0.633946	1.23815	0.687992	0.799127	1.12635	0.32227	0.48977	-0.346112	0.0990123	0.710317	0.0681853	0.0513819	-0.534906	0.0787432	0.735093	0.640906	0.148505	0.512281	0.16946	0.345327	-0.372453	-0.747075	-0.527043	0.640241	-0.742919	-1.89623	-1.37499	-3.28956	-4.17906		-2.08126	0.256241	0.80015	0.4435	-1.67374	-1.15568	-1.26249	-0.88782	-1.14084	-2.05696	-2.69318	-1.15313	-1.92588	-2.26253	0.486785	0.460071	0.501801
ENSG00000116690.13	PRG4	protein_coding	2.07297	0.698697	0.687445	0.544455	-1.64457	-2.26349		-0.727278		-2.07303	-0.8455	0.169725	-0.548674	-1.37636	-2.01606	-2.00395	-0.960806	-1.84259	-2.81818	2.22136	0.841907	1.22106	1.40702	1.1999	0.705525	-0.918187	-0.712132	-0.854289	-2.50322	-0.480946	-2.16359	-1.58242	-2.78632	-1.68106			-1.5462						-2.75046	-2.34509		-2.26295	-2.75864
ENSG00000277147.6	LINC00869	transcribed_unprocessed_pseudogene	0.742835	-0.0627436	0.242161	0.318128	0.415736	0.206568	0.191223	0.19204	0.854371	1.08906	0.740279	0.31108	0.325829	0.369687	0.96423	0.537028	0.285142	0.518805	0.0272238	0.694519	0.54168	0.26242	0.468166	0.510845	0.698581	-0.950945	-1.04388	-0.718076	-0.642908	-0.628797	-1.06206	-1.05342	-1.07525	-1.0579	-1.12662	-1.70546	-0.979641	-1.12463	-1.29398	-1.83641	-0.320085	-0.744284	-0.681005	-1.32515	-1.74995	-1.0535	-0.551327
ENSG00000197594.13	ENPP1	protein_coding	-0.684136	-1.0457	-0.846286	-1.33158	1.10858	0.432442	0.965046	0.458769	1.34182	1.67418	1.03547	0.174075	0.129885	0.795331	0.666196	1.6423	0.931592	1.11605	0.813176	-1.20017	-0.968027	-1.08033	-1.70679	-0.687017	-0.783081	-0.701255	-0.643709	-1.79624	-1.30358	-0.857278	-1.67052	-0.564536	-2.49832	-0.807068	-0.951401	-0.625679	-0.94162	-2.87686	-1.16879	-0.90492	-1.62783	-1.86015	-1.40022	-2.64376	-1.63103	-1.01812	-1.68305
ENSG00000138152.10	BTBD16	protein_coding	2.59182	1.09793	0.884657	0.315531	-1.87565	-1.18739	-0.991938	-1.36586	-0.891955	-1.65937	-1.47998	-1.83807	-1.80227	-1.70565	-0.723551	-2.43215	-0.932875	-0.92422	-1.51567	0.886995	1.08858	0.985381	1.05089	1.43807	1.34275	-1.20338	-1.22614	-1.62482	-1.55188	-2.00463	-1.17317	-2.58969	-2.5717	-2.40479	-1.52861	-1.55971	-1.64884	-0.951717	-1.407	-1.176	-2.89068	-3.30482	-1.90335	-3.28762		-1.46307	-1.90442
ENSG00000112096.19	SOD2	protein_coding	-0.738145	-0.0711694	-0.0527945	-0.38138	1.39557	0.472602	1.12153	-0.357533	0.851099	0.777223	0.265401	-0.707037	-0.250929	-0.0132193	0.914129	0.432758	0.681775	1.33694	0.767082	0.00729563	0.0517406	0.465376	-0.0944077	0.311585	0.281313	-0.596019	-0.885089	0.556558	1.03002	1.26071	-0.28156	-0.392748	-0.662194	-0.569394	-2.10347	-2.06482	-1.654	-1.96911	-2.02135	-2.69767	-0.902914	-2.48221	-1.46056	-1.51121	-2.52483	-1.965	-2.25338
ENSG00000237927.1	AL078604.2	#N/A	-0.0588028	0.322005	0.0192937	0.401915	-2.37845	-0.438983	-1.74389	-0.325775	-0.107399	-1.63919	0.416634	0.256511	-0.261531	0.360146	0.350501	-0.0782109	-2.30095	0.114078	-0.260988	2.12863	1.1969	1.38758	1.27642	1.48155	0.795557		-2.45704	-1.12385	-1.50182			-1.85824	0.152054			-2.01159					-1.35105
ENSG00000279708.1	AC133637.1	#N/A	0.717997	1.82937	1.78826	1.32946				-1.15185		-2.50486					-1.73152		-2.03658	-3.47847	-3.21881	1.05337	2.05686	1.80974	1.5993	-0.215777	1.15523	-1.31833	-2.57557		-2.87467			-1.98414			0.0971407	-1.50866	-2.29836	-2.3725	-0.952274		-1.64505	-0.286412	-1.15547	-1.25673
ENSG00000229953.1	AL590666.2	#N/A	-0.400566	0.0352728	-0.218094	-0.298309	0.156919	0.330948	0.804475	-0.535615	0.933309	0.120256	1.51022	0.769234	0.732981	0.37754	0.667991	1.49769	0.136555	0.48577	-0.0414787	0.21688	0.463803	0.0846819	-0.821084	-0.499996	0.10444	0.305208	-0.250644		-1.24933	-1.51903		0.0875904	0.624339	0.197115	-2.50601	-1.39798	-3.18948	-1.25012	-2.6223		-1.74276	-2.98599	-2.08285	-1.51512	-1.79003	-0.239468	-0.0631541
ENSG00000167460.17	TPM4	protein_coding	0.911317	1.14013	1.04486	1.25147	-0.194994	-0.507172	-0.00528438	-0.359859	0.133624	0.366844	-0.40791	-0.962399	-0.839754	-0.790174	-0.21154	-0.444847	-0.00681494	0.202477	-0.236718	0.815132	0.589946	0.8193	1.017	0.705021	0.89423	-0.693971	-0.615124	-0.572906	-0.335852	-0.266499	-0.396151	0.145108	-0.268017	-0.0821492	-5.34356	-2.38154	-3.71548	-5.31397	-5.66709	-1.33872	0.0964874	-0.260321	-0.181124	-0.0269293	-0.309451	-0.199992	-0.597688
ENSG00000147676.14	MAL2	protein_coding	0.0567097	0.350927	0.943093	0.856656	-1.15767	-1.43463	0.0102961	-0.885697	-0.278134	0.107061	0.706827	0.00760568	0.454896	-0.22625	0.769299	0.709368	-1.39074	0.224254	-1.00965	-0.316459	-0.216294	0.0515459	-0.84475	-0.311969	-0.431951	-3.09647	-2.97833	-1.90941	-4.72799	-2.52664	-1.74488	0.648754	1.94397	1.30927	-3.89385	-2.477	-2.15747	-3.08018	-2.35632	-2.36536	-1.34528	-3.04286	-0.454461	-3.32427	0.578927	0.943376	0.559803
ENSG00000117602.13	RCAN3	protein_coding	0.608127	0.527366	0.53544	0.923439	0.117975	-0.128213	0.53177	-0.154516	0.743215	0.65811	0.0605161	-0.874148	-0.479696	-0.144968	1.05341	0.429249	0.695617	0.671797	0.564474	0.390466	0.530744	1.01393	0.428462	-0.00927192	0.696954	-4.12812	-3.2037	-4.28473	-2.60507	-2.35798		-0.0653316	-0.675439	-0.295025	-0.97044	-0.440179	-0.55288	-0.534174	-1.03094	0.508263	0.239083	-0.06816	0.335017	0.216032
ENSG00000263961.8	RHEX	protein_coding	0.00916364	0.228649	0.168007	-0.422073	-0.395272	0.36344	-0.102488	0.492026	0.360973	0.694938	-0.292358	0.789988	1.10305	0.618205	-0.095072	0.973777	0.686249	0.611081	0.00446087	0.351689	0.30703	0.630203	0.407924	-0.0371778	0.239993	-0.153146	-0.534149	-0.869004	-1.20471	-0.675436	-1.3133	-1.13362	-0.218802	-0.918601	-1.57224	-1.847	-1.86549	0.0249904	-1.778	-1.76056	-2.56898	-1.29199	-1.17626	-1.84877	-1.20618	-1.06309	-0.853826
ENSG00000189423.13	USP32P3	transcribed_unprocessed_pseudogene	-0.372405	-2.12742	-1.91268	-0.770294	1.00209	1.38981	0.68449	0.352273	1.03818	1.19252	0.444223	0.669901	1.10687	1.05377	0.365139	0.666996	0.963841	1.15576	0.54241	-2.02877	-1.21052	-1.6063	-1.10327	-0.990061	-1.89501	-1.53308	-1.26818	-1.883	-1.10063	-2.37042	-0.85988	-2.74863	-1.93268	-1.30251	-1.54911	-1.58651	-2.17155	-0.937612	-1.98586	-0.730689	-0.637134	-0.464933	-0.873836	-0.289672	-2.60676	-2.51725	-2.46262
ENSG00000111305.19	GSG1	protein_coding					0.887632	0.225239	2.09262	0.238059	0.910657	0.785957	-1.41396	-0.670096	-0.466884	-1.20566	-0.673402	-0.898881	2.46153	1.67324	1.39987			-3.38914		-1.94815	-1.4753	-3.55151	-1.24415		-3.33067	-2.76341			0.324869	-1.6767			-2.76108			-2.09238		-2.54248		-2.55225	0.0611504	1.095	0.721346
ENSG00000105048.17	TNNT1	protein_coding	1.7786	1.5018	0.94268	1.69043	-1.20211	-1.04435	0.442381	-0.625619	-1.50838	-1.55421	0.911381	-0.166294	-0.595813	-0.267141	1.58394	0.367406	-0.0876168	0.41281	0.69046	0.290377	0.186116	-0.898689	0.0595051	-1.35192	0.097619	-0.993296	-1.10589	-2.20345	-1.89662	-1.11966	-1.49271		-2.31665	-3.53203	-3.51531	-1.94372	-1.79726			-1.21237	0.98784	0.299363	0.129972	0.120324		-2.45253
ENSG00000185567.7	AHNAK2	protein_coding	0.827371	1.09481	1.18877	1.53551	-1.13429	-0.324496	-1.41071	-0.516784	-0.177481	-0.331369	-0.587871	-1.38585	-1.52875	-0.61373	0.109957	-0.556461	-1.61003	-0.627093	-2.31316	1.33948	0.982405	1.23644	1.02103	1.17632	0.832777	-1.42401	-1.25149	-2.79659	-2.47377	-1.98587	-3.79364	-0.298896	0.890727	0.332324	-2.07988	-2.17113	-3.22099	-2.95601	-2.09562	-2.91062	-1.51134	-1.76168	-1.08992	-0.653971	-0.882548	0.13982	-0.130254
ENSG00000100167.20	SEPTIN3	protein_coding	0.362961	1.07045	1.03307	0.739794	-1.59403	-0.732632	-1.9508	0.291732	0.348158	1.2709	-0.313933	-1.25769	-1.18273	-0.143872	1.42266	0.477616	-1.75535	-0.592946	-1.24032	0.994035	0.824882	0.571092	0.61403	0.821919	0.469773	-0.204177	0.123918	-0.345322	-0.789458	-1.63175	-1.15271	-1.13592	-3.18451	-1.38825	-2.8744	-1.56552	-3.19678	-3.40502	-4.3101	-1.36044	0.481485	0.583754	0.830545	0.115901	-2.52229	-1.71817	-3.39375
ENSG00000137460.9	FHDC1	protein_coding	1.34803	1.28304	1.50238	2.0608	-0.428908	-1.43939	-1.26014	-1.26657	-0.861221	-1.58813	-0.242318	0.0346784	-0.518007	0.19666	1.6386	0.0242251	-2.08344	0.0289937	-0.236739	0.66706	0.341504	0.155113	0.616962	0.815013	-0.0771618		-2.41399	-1.74423	-1.78562	-1.95114	-1.08476	-0.454649	-0.367327	-0.155655	-2.09237	-1.9726	0.178842	-0.96035	-0.897531	-0.644773	-1.44158		-2.79392	-2.76929		-2.68667
ENSG00000205436.7	EXOC3L4	protein_coding	-0.335128	-1.03765	-1.13059	-1.43008	0.351473	1.52363	1.11163	-0.0986015	0.291117	0.29735	0.283493	0.545702	0.13932	0.162483	1.26859	-1.28809	0.762713	1.34357	-0.191736	0.122868	1.01344	0.00643781	0.133515	-0.044103	0.504585	0.106242	-0.327972	-0.593591	-0.483776	-0.26892	-1.40425	0.111443	-0.789347	-0.00913891	-3.22482	-2.33974		-1.3281	-2.89154	-2.09433	-1.78905	-3.08801	-3.01451		-1.36164	-0.384554	-0.875289
ENSG00000165929.13	TC2N	protein_coding	0.380745	-0.152055	0.113883	0.223342	0.77862	0.338491	0.683635	-0.446648	0.137097	0.299285	0.211929	-0.821048	-0.373603	-0.306554	0.792518	-0.437785	0.371577	0.910828	0.570478	-0.244952	0.299433	0.0106226	-0.242135	-0.202409	0.00931638	-3.57845	-2.91842	-4.13627	-2.89207	-3.43582		-3.57625	-3.41537	-2.63759	0.178753	0.291391	0.179289	-0.145264	0.155	0.45485	0.761759	0.977066	0.95722	1.43525	-1.84684	-2.2869	-2.9756
ENSG00000171860.5	C3AR1	protein_coding	-2.32795	-1.6034	-1.13054	-1.67169	0.526627	0.832749	0.53774	0.579348	1.48166	2.55846	2.13981	0.0888908	0.0165008	0.282271	1.73435	-0.546773	0.187672	0.297479	-1.08455	-2.67779		-1.92512	-2.02939			-2.68479	-1.37509	-2.2119	-1.07138	-0.504781	-1.2935	-0.53195		-1.70693	-2.52871	-2.40356			-1.62049		-0.958586	-0.827692		-1.74286	-1.36264	-2.28598	-2.78191
ENSG00000005471.19	ABCB4	protein_coding	1.58565	0.359134	0.00628119	-0.418498	0.160069	0.0887916	-0.355095	-0.513137	-0.581221	-1.35692	-0.6286	-0.686008	-0.095157	-0.750445	-1.33712	-1.82772	0.438591	-0.792352	0.0630655	1.53865	1.58561	1.61783	0.59796	0.986908	1.65463		-1.77775	-1.7467	-1.46783	-0.706007		-0.917993	-0.799201	-1.92527	-0.738771	-1.61415	-0.865774	-1.04742	-2.85367	-0.369247	-3.02223	-1.90256	-2.97689		-0.790944	-0.433058	-0.947161
ENSG00000127533.4	F2RL3	protein_coding					0.400537	0.798274	0.826692	0.564255	0.694201	1.40139	0.607134	1.03977	1.29044	0.956305	-0.182132	1.93405	-0.646743		1.29145				-0.365317			-1.2702	-1.52327	-0.823964				0.21044	-1.41345	-0.928083	-1.22158							0.546812					-0.427924
ENSG00000182022.18	CHST15	protein_coding	0.520698	0.942344	1.00116	0.931895	0.5092	0.242396	0.237896	-0.103436	0.444569	0.933402	0.237234	-0.0134237	-0.132874	-0.0628708	0.672452	0.0111755	0.0852337	0.121704	-0.0125447	0.0779747	0.339359	0.386609	0.143667	-0.111317	0.0692289	0.757926	0.465669	0.405639	0.623232	0.89934	-0.166696	-1.02389	-1.78917	-1.28183	-1.9031	-1.46661	-1.25876	-1.95976	-1.82306	-2.13899	-0.033841	-1.61186	-0.372058	-0.675342	-4.07534	-3.94484	-3.36049
ENSG00000196611.5	MMP1	protein_coding	-1.05238	-2.01908	-1.94915	-1.30108	1.62822	0.724741	1.45406	-0.229383	0.783167	0.511565	1.52044	-0.0701998	0.279955	0.525491	2.20282	1.08338	0.784121	1.3847	0.64574	-3.47484	-1.28992	-2.268	-2.28543	-1.87917	-1.33151	-4.62179			-2.44201	-2.4896	-2.48281				-0.0785092	0.609591	-0.595577	-1.92967	-0.569684	0.359993		-2.92205	-3.12251
ENSG00000042781.14	USH2A	protein_coding	1.43077	2.04276	1.80602	1.92907	-2.4192	-2.56808	-2.17202	-1.20907	-1.84691	-2.9492	-1.4804	-2.2674	-1.67739	-1.81026	-3.26144	-1.60957	-2.02156	-2.88347	-2.11944	1.70798	0.545679	0.746027	0.914587	1.42445	0.848062	-1.84799	-2.1856	-2.70615	-2.99886	-2.68627		-1.04242	-1.44084	-2.01165	-2.9993		-2.68662	-1.35621	-2.10864	-1.47275	-2.6504		-2.60209	-3.47568		-1.93075	-1.7737
ENSG00000250696.5	AC111000.4	#N/A	1.16423	0.166954	0.81246	1.00292	-1.46433	-0.590338	-1.87492	-1.71092	-2.97924	-2.19507	-1.53745	-0.712487	-1.20626	-0.923852		-0.953057		-1.96875		1.73768	1.84783	1.37615	1.85319	1.45138	1.46646	-2.77322	-0.916248		-0.847385	-1.62516	-1.69827	-1.69595			-1.98509				-1.43326	-1.04015		-2.43821	-1.00441	-2.45069			-2.21706
ENSG00000236882.8	LINC01554	lncRNA	-1.8337	-2.76779	-2.92532	-3.96245	2.20046	1.46441	1.77794	0.392906	1.70011	0.750655	-0.534939	-0.40947	0.326899	0.4196	-0.0655911	-0.692471	1.4561	1.3483	1.02692	-2.89398	-3.05003	-2.35601	-3.15949	-3.34559	-2.41416	-3.07208	-3.21992	-3.17352	-3.95245	-1.77447	-2.03492	0.322027	-1.18511	-0.256393	-3.11695	-2.24505	-1.25716	-1.31726	-2.26164	-2.15347	-3.11113	-4.50328	-2.68095	-3.29356	-1.17943	-1.35649	-0.809664
ENSG00000180061.10	TMEM150B	protein_coding	-0.969743	-0.43977		-0.823769	1.43369	0.703297	1.50801	0.607574	1.54339	0.215889	1.16193	0.302996	0.569106	-0.526673	0.00652918	-0.587441	0.0835381	1.22151		1.24098	1.27636	0.237434	-0.820319	0.441183	0.759131		-0.0706075			-1.03488						-1.55724			-1.77114				0.10581			-2.05753
ENSG00000173621.9	LRFN4	protein_coding	1.06659	1.75976	0.876732	0.863733	-2.51048	-1.56876	-2.34935	-1.06211	-0.951749	-1.57484	-1.99744	-1.95512	-1.67248	-1.43752	-1.0822	-1.37758	-1.32379	-1.41514	-1.85615	1.26129	1.51861	1.65086	1.12181	0.910543	1.18689	-5.14939	-3.53635			-2.69823	-2.91836	0.21295	1.04915	0.475709	-1.9396	-1.9843	-1.77475	-1.27813	-2.47556	-2.44174		-3.4347	-3.84571	-4.66967	-0.247774	0.085263	-0.256599
ENSG00000253698.1	AC136601.1	#N/A	-0.366239	-0.314478	-0.083435	-0.0300331	-0.0269346	1.24646	-0.415464	0.679347	0.0394991	1.36303	-0.0271919	1.17465	0.293432	0.887428	0.624867	-2.16471	-0.0276944	-0.0479345		0.656941	0.242072	0.346738	0.513339	1.10512	0.238634	-0.556502							-2.25473			0.260386	-0.77699		-2.11466					-1.21724	-0.810536		-2.25064
ENSG00000107807.13	TLX1	protein_coding	0.61382	-1.03256	-0.147958		0.400097	0.0481137	0.965301	-0.1185	0.914587	0.649159	0.970013	0.819755	0.369754	0.17301	-0.682066	-1.323	0.614526	1.2792	0.0616778	1.688	1.70222	0.868655	0.0110555	-0.460514	1.17488			-1.57932															-1.09774	-0.508814
ENSG00000233884.2	AL772337.2	#N/A	-1.63022				-0.47837	0.137274	0.174266	1.27611	2.12392	2.33621	0.446877	1.26879	0.0105905	0.339985	-0.0966794	-0.148769	-0.165369	-0.954277	0.330525			-1.78838				-1.86387	-1.07058	-1.40645	-1.76406	-0.477621	-1.50626										-0.47959		-0.926362	-0.976257		-1.51896	-2.00707
ENSG00000019549.13	SNAI2	protein_coding	0.592587	-0.504962	-0.935619	-0.769835	1.40004	-0.599305	-1.28455	0.4532	1.75454	1.61316	1.02341	-0.740972	-0.0255886	0.46572	1.43289	0.428553	-0.14579	-1.23254	-0.880115	-0.0224389	0.101591	0.149668	0.0308751	0.136168	-0.598256	-2.26894	-2.58435	-1.43114	-2.13647	0.378566	-0.540796	0.0904933	-4.40368	-0.366564	-3.55275	-3.42451	-1.17227	-1.76528	-3.70975		0.341661	0.136077	0.977983	0.508443
ENSG00000172183.15	ISG20	protein_coding	1.77862	1.25848	0.719494	1.10784	0.141323	-0.179455	0.802638	-0.914407	-0.0250286	-0.946753	0.451645	-0.149286	-0.667343	-0.501089	0.214381	-1.05157	-0.497067	0.227286	0.175042	1.01264	0.733545	0.814559	0.726353	0.869087	0.841476	-0.909978	-1.17677	-1.08684	-0.611346	-0.285172	-0.910732	-1.7721	-0.193732	-1.24265	-0.837046	-1.07171	-1.17958	-0.680857	-0.78359	-2.11071	-0.865217	-1.81236	-0.93889	-1.10311	-2.44798	-1.56597	-2.38251
ENSG00000130270.16	ATP8B3	protein_coding	0.777749	0.874341	0.454341	0.817568	0.129759	0.316437	0.238612	0.466954	0.955359	0.658718	0.247086	-0.313842	-0.225945	0.333497	0.769343	0.0391314	0.123903	0.195256	0.0241468	0.61279	0.625069	0.703596	0.691128	0.407951	0.779789	-1.32202	-1.3108	-1.6511	-1.60537	-0.801727	-1.44114	-0.511076	-0.452788	-0.88171	-0.721098	-0.373139	-1.34285	-1.50386	-0.892364	-0.649433	-0.554013	-1.43528	-1.07317	-1.223	-1.22834	-0.872451	-0.789471
ENSG00000235029.1	MNX1-AS2	lncRNA	0.110611	0.339788	-0.00554022	0.75424	0.417541	0.0931598	1.47593	0.0628891	0.947629	-0.0824658	0.401235	0.909776	0.878553	0.53762	0.668874	0.956993	1.00074	0.890984	1.61423	-0.770551	0.302021	0.579905	-0.772778		0.251022					-0.330789		-1.30996	-0.796126							-1.4549						-2.00937	0.0597441
ENSG00000021645.20	NRXN3	protein_coding	1.66739	1.75369	1.29731	0.433916	-0.143508	0.398558	0.301165	-0.227562	-2.72922	-0.481884	-1.58875		-2.62583	-0.302122	0.60018		-0.345167	1.13581	-1.6186	1.11506	1.08689	0.692081	1.23362	0.585794	0.916653	-1.47375	-1.23959					-0.105631	-2.00063	-0.429737	-0.52023	-0.831152			-1.85976	0.182632	-2.67981	-2.21299					-2.6466
ENSG00000140511.12	HAPLN3	protein_coding	1.69159	1.2958	1.15216	1.45823	-0.239273	-0.821425	0.482361	-0.297314	-0.339191	0.253528	-0.438278	-0.303078	-0.520586	-0.618925	0.788322	-0.438803	0.118379	0.0605672	0.138536	0.423824	0.678614	0.370694	0.792103	0.71389	0.399426	-1.40808	-2.55171		-0.109586	-1.03687		0.448449	-0.0691455	0.0985792	-1.60167	-1.64828		-0.258293	-2.33565	-2.32191	-1.55967	-1.38119	-0.985869	-1.29644	-1.7062	-1.43453	-1.26943
ENSG00000184371.14	CSF1	protein_coding	0.695443	0.632257	0.772267	1.82526	0.774818	0.120487	0.706	-0.989316	-0.163083	-0.701226	-0.653368	-0.463723	-0.763935	-0.782778	0.530384	-0.649568	-0.0122019	1.15382	0.369623	-0.452465	-0.274635	-0.237472	-0.826726	-0.132563	-0.770082	-1.20756	-1.72493	0.511393	2.22097	1.04004	0.546048	-0.942597	-0.437605	-0.76884	-2.22774	-2.30006	-2.4536	-2.06177	-2.34264	-2.70958	-1.01741	-1.92295	-1.72739	-1.76503	-3.94343	-3.5237	-3.44313
ENSG00000234661.2	CHL1-AS1	lncRNA					0.727336	0.460141	1.19059	0.0416312	1.07111	1.12642	1.89867	0.711947	1.21644	0.295618	0.448164	1.00893	-0.184506	0.82928	0.511661							-0.42123	-0.713819	-1.70011	0.0410417	-2.06618	-0.180676		-0.294457		0.116586	-0.483663	0.752624		-1.4972	-1.27636	-1.25857	-0.806962	-0.731119	-0.112584		-1.17231
ENSG00000163735.7	CXCL5	protein_coding	-2.14382	-2.0074	-2.11789	-2.7501	0.607856	0.0222271	0.936298	-0.608412	0.269571	0.361225	0.213711	-0.329875	0.648397	-0.384674	1.62036	0.00775898	0.762405	1.85793	0.360591	-1.31316	-1.09864	-1.54033	-0.921387	-1.70636	-1.20099	0.0235938	-0.394698	1.00187	2.04277	0.540407	0.785763	-5.93724	-1.03273	-2.42641	-5.88877	-3.31898	-4.21679	-4.86253	-3.04907		0.252285	-0.951584	-0.193926	0.029152		-4.85251	-4.93179
ENSG00000114646.10	CSPG5	protein_coding	1.13324	1.02815	0.859989	0.787453	-0.327305	-0.584456	0.288591	0.179643	0.325715	0.814969	0.0515777	-0.342877	-0.325682	-0.466186	0.706479	0.698522	0.069752	0.204279	-0.725502	0.466464	1.02545	1.05772	0.330336	0.732213	0.53964	-1.13157	-1.88263		-1.24658	-2.10796	-1.45178	0.270883	-2.11691	-0.307797	-2.07777	-0.390038	-1.03791	-2.2299	-1.42194	-0.0916773	-2.60979	-0.838673	-0.916803	-1.28544	-0.250749	-0.414284	0.254531
ENSG00000119630.14	PGF	protein_coding	0.570508	0.698213	0.0628131	0.252924	-0.0428838	-0.235163	0.004455	-0.103205	0.492602	0.868145	0.52153	0.0386309	0.0531435	-0.0739228	0.47149	0.492481	-0.0522761	0.0444116	0.0534042	-0.403613	-0.261764	-0.0454004	-0.487138	-0.0111297	-0.663806	-0.270854	-0.362176	0.00174432	0.241096	-0.0831361	-0.0606441	-3.77811	-5.907	-4.57502	1.10884	1.07403	-0.124827	-0.297384	1.18084	-0.106897	-0.0659098	-0.450906	-0.179918	-0.535657	-5.0668	-5.98017	-5.67201
ENSG00000095777.17	MYO3A	protein_coding	0.457993	0.48147	0.297438	0.646804	0.899339	0.452828	0.873644	-0.140332	0.46191	0.687083	-0.249973	-0.510675	-0.515307	-0.242244	0.105039	-0.377192	0.132869	0.69551	0.152045	0.219632	0.640449	0.595732	0.413448	0.285841	0.26891	0.585168	0.38302	0.616418	0.867119	0.187193	0.36683	-2.28376	-5.20342	-4.24813	-2.52535	-1.8598	-2.20503	-1.4541	-1.95781	-1.49625	0.0958891	0.0187102	0.136172	0.148272	-1.98408	-2.21512	-1.9277
ENSG00000144354.14	CDCA7	protein_coding	0.167714	0.0467125	0.356665	0.592401	0.237489	0.335976	1.04113	0.273992	0.965812	1.35947	0.366375	-0.000844186	0.520091	0.0852047	0.720218	1.16804	0.417756	1.25267	0.473759	-0.114212	0.0989913	0.162873	0.0552049	-0.822144	0.363962	-0.568327	-0.710687	-1.18855	-1.08493	-1.61085	-0.285612	-0.891134	-2.40364	-1.23327	-1.02418	-0.929239	-2.64893	-1.28124	-1.22111	-0.228116	-0.462572	-0.636091	-0.192115	-0.346066	-1.5061	-1.36515	-1.14736
ENSG00000163347.6	CLDN1	protein_coding	-0.111612	0.559306	0.831825	0.657418	-0.0773077	-0.82946	0.165552	-2.02981	-1.66507	-1.96827	-1.54857	-2.11886	-2.05214	-2.10966	0.678774	-1.75264	-0.719497	1.49335	-0.325457	1.0289	1.59672	1.06959	1.37982	1.08322	1.38974	0.60071	-0.191681	-0.481679	0.784739	0.717289	-0.511041	-1.11152	-0.509303	-0.973005	-2.22896	-3.88539	-3.58222	-3.5334	-2.83658	-2.29435	-1.46045	-1.05342	-1.37443	-1.07881	-3.88039	-3.91819	-3.77955
ENSG00000227619.3	AL391056.1	#N/A	-0.613061	-0.65929	-0.498618	-1.31314	-0.305797	0.484892	0.136676	-0.534179	0.885499	-1.37612	2.44569	1.17179	1.25031	1.55247	1.43109	0.789815	0.131886	0.186715	-0.938263	-2.68366	-0.632937	-1.07862	-2.03522	-1.79396	-2.30714	-0.949159				-1.54578		-2.29293	-1.26829	-1.71356	-1.54341				-2.66022	-0.972432			-2.11289			-1.93004
ENSG00000230196.1	DDX43P3	processed_pseudogene	-0.0297298	0.308203	-0.636412	0.421625	2.2005	1.93724	1.54267	-0.309821	0.303569	-1.22801	0.108752	-0.0843278	-1.00176	0.0791374	-0.514442	-0.163307	0.891946	2.17679	0.552888	-0.924007	-0.168936		0.245926		-0.0714772	-1.87711	-1.45726			-1.78962	-0.396103	-1.47573		-0.44278	-1.15706				-0.846321								-1.37125
ENSG00000204839.9	MROH6	protein_coding	0.331537	-0.197948	-0.0951856	0.32597	-0.428523	-0.447002	-0.459046	0.0807861	0.456729	0.459955	0.238762	0.981856	-0.425794	-0.20495	-0.0964442	0.299541	-0.607416	-0.514056	-0.509737	1.12639	1.52646	0.909244	0.503184	0.850447	1.4945	-1.27973	-1.20467	-1.02107	-0.638506	-0.7196	-1.26933	-0.557592	-0.211633	-0.562306	-2.8403	-2.15332	-1.85101	-1.16491	-2.38244	-2.77195	-0.73722	-1.681	-0.714753	-1.42451	-0.878139	-0.378772	-0.430078
ENSG00000125148.7	MT2A	protein_coding	2.26543	1.44423	0.308714	-0.219018	-0.704379	-0.556807	-0.293623	-0.562502	0.406003	0.185915	-0.480108	-0.923396	-0.408302	-1.07675	0.555617	-1.36615	0.669611	0.718825	0.915551	-0.56987	-0.328393	1.08374	0.237372	0.627493	0.83145	-2.21074	-2.32707	-1.19201	-0.656795	0.872776	-1.39498	-1.76896	-0.755874	-1.41111	-1.81946	-1.4501	-0.70178	0.460953	-1.3677	-1.54609	-1.12716	-1.6401	-1.68094	-1.28792	-2.17155	-1.97226	-2.21919
ENSG00000187068.3	C3orf70	protein_coding	0.96581	0.281929	1.0883	0.747021	-1.25776	-2.5753	-2.53735	-1.65626		-1.68803			-2.4039							1.80642	1.67548	2.01635	1.95895	0.596191	1.77516							-0.826822	-2.43395	-0.889938	-2.17628	-1.43147	-0.310434		-1.63159	-0.273819				-1.01476		-2.56194	-1.7736
ENSG00000124731.13	TREM1	protein_coding	2.24412	2.07793	1.1301	1.15935	-0.821068	-0.996736	-3.03268	-0.650822	-0.967138	-0.239352	0.925996	-1.19277	-2.1872	-0.254496	-0.15111	-4.14209	0.482846	-1.6074	-1.5003	-0.824113	-0.0794556	0.455983	-0.195482	0.699426	0.138979					-2.98031		1.44141	-1.52041	0.990496	-2.79237	-2.66926	-2.85092	-2.82373	-2.01816						-1.9591	-2.01588	-2.6712
ENSG00000287454.1	AC008149.2	#N/A	1.61118	1.35829	1.7798	2.13118	-1.76055	-1.98198	-1.55953	-1.11841	-1.81567	-2.90936	-2.23834	-0.953468	-0.831488	-1.64898	-1.72195		-1.46605	-3.1514	-1.84456	1.45834	-1.49408	-1.62116	1.06604	2.03912	0.8771	-2.09778	-2.29847		-2.60252	-1.35082	-2.2519	-0.791664	-2.89198		-2.60477		-2.0222							-2.44498		-1.73659
ENSG00000091262.16	ABCC6	protein_coding	0.875134	0.620444	0.998222	0.277398	0.132742	0.16352	0.123782	-0.799277	-0.180346	-0.852522	-0.98705	-0.898883	-0.813298	-1.29802	-2.32731	-1.57956	0.376514	0.102321	-1.01422	1.43928	1.75281	1.44715	1.10137	0.902987	1.47881	-0.649385	-0.385509	-1.83891	-1.0616	-1.40527	-1.18744	-0.722397	-2.91119	-1.45156	-2.27946	-2.18466	-4.1158	-1.39803	-1.61525	-1.99565	-0.76525	-0.833351	-0.251049	-0.975184	-1.18381	-0.801031	-0.777249
ENSG00000163132.8	MSX1	protein_coding	0.511865	0.0732064	-0.684163	-0.323886	1.1017	-0.197203	0.220642	-0.315056	1.15304	0.301782	0.536896	0.587101	-0.586373	0.258083	1.84903	0.291884	-0.00549603	-0.474026	0.191856	0.542608	-0.0956838	-0.410669	-0.0573407	0.566072	0.0578014	-2.48382	-3.56849	-2.00336	-1.07931	-3.03254	-1.19317	-1.85963	0.0421908	-1.48711	0.78991	0.285223	-0.39019	0.322617	0.395456	-0.380043	-3.54143		-2.69044	-3.07226	-0.0674052	-0.0800352	-0.889908
ENSG00000231738.11	TSPAN19	protein_coding	-0.280866	-1.27063	-0.396629	-0.694886	0.20978	0.985987	0.132274	-0.411074	0.963664	-0.52395	1.20098	0.686662	1.33059	1.09391	0.307148	1.60159	1.38432	2.15984	0.571184					-0.28873		-0.27744			-0.912723	-1.54446	0.264834		-1.76243								-1.78564
ENSG00000272010.1	AC100814.1	#N/A	0.199952	-0.5562	-1.16756	0.265928	-0.820666	0.617686	0.844308	0.157873	1.29637	0.562862	1.00785	0.825753	0.787381	0.577563	0.701169	0.862787	0.148558	0.932198	0.909434	-0.249395	-0.332792	-0.224283	-0.142462	-0.183678	-0.698658	-2.05462	-1.24385	-2.25031	-0.941825	-0.77955	-0.0859894	-0.419928	-0.734274	0.170946	-2.56489	-1.45891	-2.61202	-0.0992935	-2.69169	-1.40985	0.0908718	-1.07799	-0.717526	-2.40468		-0.490892	-1.16131
ENSG00000076826.10	CAMSAP3	protein_coding	0.402274	0.34195	0.158456	0.0741694	0.708814	0.112657	0.457606	-0.599644	0.123206	-0.00141949	-0.452446	0.0215904	-0.202519	-0.387577	-0.248138	0.0266353	0.374425	0.357626	-0.399563	1.15859	0.909579	1.40856	0.816459	0.726648	1.10886	-1.22911	-1.32119	-2.94882	-3.14464	-2.27255		0.345047	0.501154	0.391674	-1.51151	-0.597537	-1.99528	-1.04398	-1.18053	-1.15373	-1.4892	-1.77432	-1.25008	-2.70933	-0.0186931	0.133578	-0.0662191
ENSG00000095637.22	SORBS1	protein_coding	1.46585	1.26429	1.41233	0.946428	-0.0573645	-0.75514	-0.591951	-0.647378	-0.450521	-0.101256	-1.06679	-0.603458	-1.2742	-0.858559	-0.2431	-0.649418	-1.13627	-0.723042	-1.24808	1.13151	1.41163	1.32594	0.884036	1.35382	1.1141	-0.925678	-0.906451	-1.65117	-1.58958	-1.42333	-2.16679	-0.936412	-1.29385	-1.17036	-1.96219	-0.439377	-1.52073	-2.11931	-1.73753	-0.919603	-0.657481	-1.27871	-0.811193	-0.510207	-2.37164	-1.83501	-1.74697
ENSG00000182759.4	MAFA	protein_coding	-0.27314	0.209593	0.223806	0.973612	0.309887	-0.289474	0.39817	0.0967809	1.92101	0.608354	1.1334	0.737078	0.631582	0.580077	1.84078	1.24083	-0.904539	0.106643	0.267261	-0.0250565	-0.549577	-0.0420272	-1.13302	-0.945724	-2.22521				-1.82272	-0.980469		-2.20529	-2.73069	-1.62198	-0.471611	0.0348406	-1.2309		0.0243913	-0.629924	-1.41616	0.157117	-1.64607			-2.84264
ENSG00000119139.21	TJP2	protein_coding	-0.0398976	-0.559114	-0.433559	-0.436448	-0.165142	0.576817	0.0465654	0.034924	-0.451342	0.648652	0.0542581	0.846452	1.04279	0.695663	0.454834	0.441211	0.192514	0.704831	0.169195	0.333454	0.0395959	0.582261	0.479471	0.954318	0.358851	-0.50016	-0.531092	-0.889703	-0.24097	-0.0088407	-1.84215	-0.423173	0.163039	0.17027	-1.84591	-2.84837	-1.76327	-1.25821	-1.81467	-3.21468	-1.75094	-1.29928	-1.26237	-1.82309	-0.869396	-0.666501	-1.31665
ENSG00000213085.10	CFAP45	protein_coding	1.45838	1.84016	1.09582	1.78279	-0.58749	0.12325	0.375317	-0.210499	-0.216029	-1.01753	-0.167482	-0.281433	-0.267768	-0.451069	0.246903	-1.67306	0.166169	0.0879421	0.879058	-0.277981	0.394359	0.122035	0.611073	0.799258	0.48404	-0.616882	-1.067		0.165504	0.881264			-2.48872	-1.36499			-1.26238		-2.34173	-1.10872	-1.17751	-0.99707	-2.45739	-2.06372
ENSG00000091622.16	PITPNM3	protein_coding	1.35835	1.4525	1.47647	1.35922	-1.42052	0.307748	-0.398681	-0.253944	-0.626678	0.0436755	-0.224612	0.713187	0.524039	-0.359974	-0.216778	-0.556514	-0.216769	-0.165558	0.487183	0.349024	-0.477975	0.646491	-0.353861	0.411492	0.676054	-1.85896	-1.37823	-3.38633	-2.18254	-0.861936	-2.28166	-0.155451	0.0434256	-0.258301	-0.285281	-0.913896	-0.908668	-0.418384	-1.03985	-0.879765	-2.12463	-1.4334	-0.994707	-2.48874	-2.14847	-0.773676	-0.770998
ENSG00000188707.6	ZBED6CL	#N/A	-1.22865	-0.783615	-1.10191	-1.20911	2.14015	1.17966	1.3324	-0.00958994	0.876147	0.749868	1.69621	0.199105	0.500791	0.720785	0.716623	1.07133	-0.3059	0.712236	-0.1873	-0.704036	-0.616963	-0.604793	-1.1547	-0.822107	-1.15007	-0.250891	-0.152608	-0.549948	-0.438827	-1.27144	-1.0643	-0.797896	-0.754683	-0.944963	-1.76279	-2.01442	-2.16086	-2.38168	-1.76217	-2.52684	-0.893522	-1.55541	-1.1239	-1.59579	-2.31029	-1.8043	-1.58798
ENSG00000257176.3	AC009318.1	#N/A	0.0204109	-0.178357	0.0673031	-0.00668057	0.163369	0.823868	0.392638	-0.38592	-0.238685	-0.312968	0.0897927	0.554285	0.639077	0.243047	-0.915493	0.502927	1.36949	1.20511	1.39999	0.681228	0.0621768	0.348247	0.689824	0.183785	0.435824	-0.84649	-0.476773	-2.92902	-1.44378	-1.21139	-0.500247	-0.867756	-0.924527	-1.05261	-0.458174	-1.63431	-0.71984	0.157534	-0.544565	-0.633984			-1.50117	-3.05066	-2.07959	-0.708065	-0.910751
ENSG00000237914.5	SIRPG-AS1	lncRNA					-0.134431	0.0179887	1.12697	0.155598	1.00867	1.53277	1.96179	0.900724	0.913529	0.721726	1.99014	-1.52177	0.868547	1.61816	-1.01831	-1.24368												-1.82105			-2.10022	-0.996935	-0.497479	-0.398	-0.527339						0.419015		-1.06191
ENSG00000157782.9	CABP1	protein_coding	0.0361329	-0.000637948	-0.249469	0.367255	0.249569	0.935196	0.509197	-0.591777	-0.235238	-0.0717342	0.0992336	0.120953	-0.314146	0.366846	0.507429	-0.891626	-0.0678327	0.168992	0.13718	0.58612	0.800478	1.38486	0.616762	-0.774673	0.672269	0.102863	0.237866	0.167106	0.286155	-0.0358371	-0.250599	-5.51369	-5.31719	-4.36653	-0.585665	-0.274418	-0.136571	-0.0238723	-0.138437	-0.326865	0.668742	-0.617631	0.177473	-1.46338	-2.97499	-2.60902	-4.53358
ENSG00000087494.16	PTHLH	protein_coding	0.285848	-0.0710865	-0.435518	0.0848139	1.43315	0.622525	1.55093	0.0318346	0.389834	1.08512	0.299837	-0.694549	-0.407579	-0.459862	0.481612	0.334244	1.60713	1.33113	0.510752	-0.626327	-1.47843	-1.56756	-0.983139	-1.62989	-1.0384	-4.00011	-5.03028	-4.38357	-2.82412	-3.68599	-2.92566	-0.57358	-0.393137	-0.627411	0.281137	0.442604	-0.757035	-0.278431	0.140219	0.596986	-1.58759	-1.26179	-1.66435	-2.29057	-0.0972788	0.118585	0.021521
ENSG00000288096.1	AC109322.2	#N/A	0.134171	-0.308231	-0.574026	-0.046895	0.00432782	-0.33877	0.138427	0.191364	0.675686	0.67108	0.616598	1.62353	0.784621	0.569345	0.436127	-0.0929002	0.504894	-0.0866688	0.410428	-0.185752	0.248565	-0.451389	0.125221	-0.065456	-0.073693	-0.992108	-1.39667	-1.73952	-1.71684	-0.935856	-1.04955	-1.12938	0.0521403	-1.9176	-1.2623	-1.60744	-0.652263	0.450524	-2.18968	-0.49742	-1.47492	-1.89546	-1.92018	-1.29843		-1.10689	-1.48066
ENSG00000130164.14	LDLR	protein_coding	1.39503	1.26044	0.461801	0.799442	-1.50095	-0.936945	-1.63303	-0.26049	0.0705581	0.335406	-0.393257	0.0580717	-0.648692	-0.401444	0.506883	-0.62095	-1.05414	0.386084	-0.694589	0.53377	0.600383	-0.860507	0.522394	1.70719	0.25985	-1.85523	-2.15035	-2.05016	0.493637	0.70428	-1.11947	1.09795	-2.83168	0.59242	-2.64019	-2.25993	-2.28843	-1.79967	-2.66454	-3.24633	-0.556156	-0.967048	-0.0871934	-0.396861	-3.19694	-2.63312	-1.49187
ENSG00000169245.6	CXCL10	protein_coding	-1.38156	1.09447	0.0248637	-0.285867	1.57267	0.231117	1.84507	-1.28273	0.111599	-1.62064	1.46316	0.609327	0.505647	0.705331	2.28013	-1.21495	-1.16362	0.891454	-0.994547	-0.154307	-1.82847	-1.2618	-0.932747	-2.02609	-2.30276	-2.08726	-3.80995	-1.04703	0.684371	-0.84323	-1.23908		-1.77769	-2.98819	0.177057	-0.273333	-0.437269	-0.360742	-0.17288	-1.16095		-4.85535		-4.77376	-2.62412
ENSG00000261087.1	ZNNT1	lncRNA	1.09376	0.204336	-0.189231	0.532198	0.127966	0.0387709	-0.254938	-0.690803	0.73845	-1.28785	-0.354023	1.22193	-0.370834	0.429542	0.41	-0.32867	-0.603056	-0.582985	0.0130164	0.959573	0.404637	0.643816	0.695875	1.54956	0.195902	-2.25277	-1.60001	-0.99989	-0.138345	-0.559233	-0.932379	-2.70355	-0.895095	-1.3811	-1.49799	-2.36711	-0.532516	-0.0809821	-1.79677	-1.21839	-0.705596	-2.43983	-1.56851	-1.4106	-0.0952404	-1.24858	-0.696692
ENSG00000165887.12	ANKRD2	protein_coding	-3.4978	-3.42896			-1.79131	-1.38927	-0.316724	0.619455	1.63	1.62765	0.746094	0.4794	1.71363	0.297147	1.76201	0.488434	-0.182946	1.84806	0.045248							-1.00696	-1.22924	-1.0304	-1.35204	0.100515	-0.825426	-3.66841	-0.960429	-2.21134	-1.30019	-2.2273		-0.629019	-1.56667		-1.21178	-0.850493	-1.91898	-3.0282	-0.815782	-1.10721	-0.722312
ENSG00000103044.11	HAS3	protein_coding	2.00645	2.05262	1.9717	2.1573	-0.475202	-0.668906	-0.333514	-0.484898	-1.17345	-0.232496	-1.2448	-0.929927	-0.806647	-1.07834	-1.07079	-0.915659	-0.456885	-0.81865	-1.10539	-0.19013	-0.264723	-0.281363	0.192561	0.12621	-0.320347	-1.6749	-1.66788	-1.28057	-1.13525	-0.876257		-1.69943	-1.56733	-2.40323	-0.788655	-1.47204	-0.680739	-0.226556	-1.29326	-2.66359	-1.69258	-2.17134	-1.84659	-1.82692		-2.37618	-2.45499
ENSG00000231740.1	AL136985.1	#N/A					-0.311697	-0.402001	0.148399		0.66119	0.22096	2.05087	1.24622	-0.119772	1.56557	2.06202	1.75765	-1.47452	-0.9164	-0.899629	-0.0444787	-1.23753	0.284964	0.371154	-0.12289	-0.48931		-1.6751	-0.981573	-1.36208		-0.25832		-0.518416	-1.09659	-0.744679						-1.59794		-1.55477			-1.74667	-1.59834
ENSG00000187566.6	NHLRC1	protein_coding	0.226541	0.337169	0.479962	0.547686	0.461604	0.0434689	0.613237	-0.304615	0.783881	0.506107	0.468823	-0.362454	0.304011	-0.10296	0.858735	0.624868	0.222994	0.849357	0.242375	0.429319	0.384989	0.323624	0.0882369	-0.40937	0.18091		-4.4251					-0.794297	-0.677077	-0.940672	0.870237	0.754498	0.815398	-0.0403398	0.990504	-0.0418883	-3.37939	-2.43629	-3.717		-0.690397	-2.5742	-1.30088
ENSG00000288003.1	AC079768.4	#N/A					1.00271	-0.128455	1.10001	0.720806	2.56986	1.7582	0.523773	-0.00484194	0.16038	-0.470527	0.351646	-0.585142	0.932919	0.614587	-1.64451						-2.9691	0.811747	0.462789	-2.24075			-1.88102	-0.848465	0.923435	0.321684	-1.31032	-1.61666	-1.97757		-2.67933	-0.669541		-2.39183	-0.662519	-3.03272	-1.18321	-1.18095	-1.79609
ENSG00000077279.19	DCX	protein_coding	1.93561	0.193517	0.367025	0.357426	-1.62462	-4.13829	-3.55643	-2.79784					-3.89937			-3.37373	-2.20683	-2.67913	-4.06704	1.45512	1.94851	1.05536	1.42573	1.47872	2.31419	-3.23812	-3.37631	-2.35548	-3.03287		-2.07221	-1.75943	-1.29015	-2.27716	-1.00294	-2.08607	-2.72113	-3.01942	-1.87383	-1.20596	-3.33944	-2.0157		-2.04785		-1.96498	-1.90473
ENSG00000231587.1	SNORD62B	snoRNA	-0.197591	0.152513	0.104179	-0.243965	0.573374	1.0488	-0.199094	-0.203037	-0.600195	0.308808	-0.939757	0.921626	0.884758	0.640785	0.539666	0.354889	0.872507	0.486475	0.574073	-0.26458	0.100047	0.755369	0.828066	0.134089	0.257469	0.410237	-0.282594	-0.408934	-1.81942	-1.84378		-1.12487	-2.05874	-2.32332	-0.998612	-0.885194	-0.854658	-0.82392	-2.57314	-1.63684	-1.02509	-0.300235	-0.83618	-0.0291564		-2.207	-1.04456
ENSG00000250451.5	HOXC-AS1	lncRNA	0.270288	-0.346873	0.181607	0.640045	0.835207	0.63004	0.21696	-0.317829	0.492425	0.635902	0.665165	1.26521	0.676374	0.181575	0.0823036	0.0881026	-0.0589486	0.153575	-0.121334	0.83541	-0.100431	-0.0555361	-0.286284	0.395101	-0.177334	-1.40129	-1.51793	-2.14099	-0.843527	-2.51523		0.215288	-0.0165881	0.461716	-0.346468	-1.72411	-0.870251	-1.73689	-0.763192	-1.47033	-1.70168	-1.42042	-1.8318	-1.47574	-2.62483	-0.00134904	-0.129129
ENSG00000125726.11	CD70	protein_coding	-0.837274	-1.1581	-0.921195	-1.17517	0.838666	0.140837	0.737853	-0.34242	0.242378	-0.396021	-0.308759	-1.0205	-1.23954	-0.98896	0.749844	-1.29084	0.227985	1.02124	-0.60901	0.872343	0.942053	0.909618	1.13134	1.3596	1.07002	-3.12058	-4.11126	-1.73823	-1.57072	-1.27129	-1.92403	0.0397227	0.800169	0.294374	-0.348587	0.3549	-1.21343	0.679317	-0.0744873	0.0907536	-3.00369	-3.25609	-3.77908	-3.34678	-1.10411	-1.59415	-1.76056
ENSG00000176919.13	C8G	protein_coding	1.92174	1.05532	0.688293	0.676808	-1.11008	-0.932601	-0.559759	-0.972183	-1.40675	-1.50018	-1.38598	-1.00827	-1.36914	-1.20636	-1.03316	-1.02662	-0.904581	-0.63507	-0.324496	1.74208	1.77998	1.36243	0.979545	0.245171	1.59882	-1.41375	-0.871121	-1.48944	-1.34248	-1.4886	-0.893766	-2.62883	-1.27453	-2.19921	-1.85257	-2.09859	-2.53035	-1.01296	-2.21646		-0.977153	-0.60218	-1.09346	-1.27148	-1.53281	-1.72984	-1.76352
ENSG00000198754.5	OXCT2	protein_coding	0.719852	1.15604	1.23126	0.859736	-0.928264	0.0930271	-0.582719	-0.874099	-0.980963	-0.195784		0.944588	-0.275039	-0.745958	-0.51869	-0.836839	0.38071	-1.1022	-0.673379	1.3304	1.38992	1.61877	1.40803	1.08623	0.827611	-1.59738	-1.83251								-0.532771								-0.180787				-1.75553
ENSG00000075223.14	SEMA3C	protein_coding	-0.49805	0.418756	0.137739	-0.148414	0.902529	0.0376459	0.480395	0.193168	1.27582	1.54475	0.256859	-0.45301	0.242991	-0.264383	0.960578	0.260977	-0.105863	1.09644	0.0171624	0.0290527	-0.287599	-0.00167733	0.246893	0.420554	0.156819	-0.553542	-1.1657	-2.00924	-1.7266	-0.756662	-2.54884	0.533897	0.994725	0.79899	-2.10971	-1.86625	-1.0319	-1.78535	-1.48261	-2.12051	-0.369432	-1.5811	-0.591084	0.0246278	-1.76053	-1.3994	-2.23824
ENSG00000117407.17	ARTN	protein_coding	-0.377923	0.544248	0.913629	1.11881	0.115596	0.650471	0.416356	0.42632	-0.311843	0.867431	-0.0716715	0.137025	-0.658527	-0.82307	-1.34656	-0.476711	-0.298965	1.04986	0.83111	0.988897	0.683242	0.510513	0.655587	0.210117	0.507126	-1.05692	-0.867548	-2.59543	-1.96274	-1.44169	-3.24884	0.422608	-0.519241	-0.0983149	-0.25751	-0.442369	-1.72638	0.0724726	-0.749492	-1.26203	-2.1518	-1.69717	-2.17308	-1.52576	-0.636904	-0.719612	-0.677827
ENSG00000181104.7	F2R	protein_coding	-0.588326	-0.27212	-0.835327	-0.785075	0.2166	0.00756298	0.496766	-0.597686	-0.00601059	-0.0967554	-0.744119	-1.93867	-1.05327	-1.50345	-0.327905	-1.17484	-0.216536	0.385889	0.575425	1.00962	1.13334	1.21869	0.231128	0.75915	0.849639	-1.12365	-1.29309	-2.81191	-4.01931	-2.51976	-3.05217	2.02481	0.503619	1.66753	-2.1633	-1.46592	-2.30221	-3.31332	-2.3977	-1.69212	-0.642408	-1.42663	-0.406128	0.0748936	-2.8776	-2.64716	-1.76288
ENSG00000261786.1	AC006058.1	#N/A	0.879415	1.15099	1.49812	1.82341	-1.54962	-0.0777601	-0.165085	-0.363038	-0.96765	-0.299352	-0.129562	-0.100304	-0.156209	-0.336375	0.52178	0.0226224	-1.63748	-0.142116	-0.18889	0.920296	0.530148	0.437241	1.04938	0.0602527	0.657785	-0.470561	-0.715529	-1.59994	-1.60229	-1.06668	-4.04565	-0.98587	-0.0780322	-0.359095	-0.730192	-1.55629	-1.18467	-0.272866	-1.83537	-2.67933	-2.49785		-1.90281	-2.70565	0.0100672	-0.384401	0.176927
ENSG00000164778.4	EN2	protein_coding	0.448386	0.663357	0.747562	0.78544	1.10987	0.0198945	0.992334	-0.362304	0.904815	0.473026	0.561258	0.428182	-0.000150933	0.147626	0.605512	0.757168	0.616303	0.623895	0.86685	0.388179	0.187152	0.213738	0.249873	-0.672286	0.331546							-0.0471529	-0.894506	-0.935887	0.192605	-0.196556	0.330165	0.055312	0.0731104	0.111187			-4.3379			-2.15936	-3.65078
ENSG00000143867.7	OSR1	protein_coding	0.467944	1.33539	1.86976	2.37313	0.0987537	-0.892069	-0.922824	-0.935442	-0.324053	-0.663757	-1.11274	-0.9154	-1.37859	-1.04787	-0.406182	-0.74268	-1.14421	-1.12599	-1.00236	0.87995	0.935737	0.557775	1.10039	0.107017	0.877588	-1.72437	-2.22772	-2.53719	-2.30745	-1.93137		-1.76657	-1.63341	-1.20483	-1.16496	-1.10844	-0.762058	0.408982	-0.399005	-1.34738	-1.46588	-1.52106	-1.73029	-1.96787	-1.64579	-0.804723	-2.21259
ENSG00000120659.15	TNFSF11	protein_coding		-1.22178			1.48024	1.54423	1.6002	0.211037	1.85932	1.07026	0.285094	0.944927	0.225438	0.911801	0.549657	1.05915	0.0357891	1.21996	-1.05105		-0.738095	-2.1582										-1.85387	-0.167886	-0.54245	-1.5051		-1.53866	-0.559338	-2.24103	-0.463931						-0.885058	0.12687
ENSG00000230615.7	AL139220.2	#N/A	1.44678	1.40387	1.43559	1.73358		-1.69432	-2.1976	-1.33086		-3.24229	-2.32391	-2.02259	-3.1086	-2.26142	-2.21216		-2.44154	-3.0513	-1.86261	1.41518	1.09263	1.07338	1.8908	1.53117	0.773894	-1.85008	-1.83344	-2.19472	-1.88836	-0.219887	-0.398262	-1.59494	-2.52392	-1.27555	-2.88174	-2.75455	-3.5725	-2.37752	-2.63537	-1.84047	-1.47962	-3.38109	-1.29001	-2.73162	-2.67901	-2.01666	-1.27933
ENSG00000026652.15	AGPAT4	protein_coding	-0.615374	-0.627787	-1.39092	-0.321742	0.110067	0.636228	0.40108	0.0514811	0.669875	0.649912	0.560268	0.55496	0.0137695	0.38396	0.520906	0.600473	-0.209064	0.444981	0.215417	-0.62793	-0.93405	-0.772633	-0.637288	0.15945	-1.04252	-3.11547	-4.64917	-3.67678	-4.28297	-3.22562	-4.30502	0.206748	1.04067	0.552601	0.0485088	-0.129738	0.0036979	0.454703	0.0299455	0.0206892	-2.67649	-4.19684	-2.28768	-3.30544	0.219048	0.766502	0.703743
ENSG00000175592.9	FOSL1	protein_coding	0.281975	1.43846	0.260358	0.2667	0.256196	0.623302	0.588213	-0.343467	0.790388	0.134599	1.08592	-0.197297	-0.233654	-0.188981	1.39405	-0.607925	0.138517	1.41194	1.69476	-1.41509	-1.02219	-1.2058	-0.679318	-0.474838	-1.27977	-0.884736	-1.56482	-1.80165	0.198828	1.49255	-1.1562	-0.191079	-0.361151	-0.856112	-1.4496	-1.16588	-3.05993	-1.10606	-0.953917	-4.24333	-0.423365	-2.12614	-1.65388	-1.93803	-1.19789	-0.869741	-3.0237
ENSG00000205129.8	C4orf47	#N/A	0.704012	-0.261884	-0.126624	0.0306866	0.229792	0.678341	0.178964	-0.110821	0.572505	0.494964	0.824332	0.170277	0.508998	0.928684	0.55924	0.747773	0.237429	0.371261	0.738187	0.370097	0.262984	0.596892	0.466037	0.543091	0.548465	-1.21969	-1.13659	-0.580166	-1.15059	-0.482764	-0.450186	-1.05747	-0.92793	-1.09603	-1.32378	-1.22264	-1.01878	0.275906	-1.3975	-0.930988	-1.08735	-1.51017	-1.49729	-1.45623	-0.817064	-0.813874	-0.784023
ENSG00000270765.6	GAS2L2	protein_coding	1.80015	0.998237	1.73376	1.59845	0.200718	0.103606	0.420078	-0.812494	0.306238	-0.884255	0.411439	-0.525595	-0.376149	-0.0458833	0.267734	0.321286	-1.10256	0.791149	-0.586035	0.0611943	-1.14992	-0.957462	-1.48963	-1.20347	-0.714992	-2.1935	-1.7507	-1.26973	-2.27172	-2.30968	-1.9496	0.647476	0.0567749	0.684917	-1.90477	-3.39034	-2.95646	-1.12063		-2.59244	-2.5414	-3.39599	-1.30492	-1.74203	-0.0171499	0.783872	0.517063
ENSG00000179761.12	PIPOX	protein_coding	1.36152	-0.346156	0.0282019	-0.295758	1.06159	0.810598	1.17272	-0.450671	1.14932	0.00728982	0.277718	-0.296702	0.212788	-0.341548	-0.805637	0.133685	1.81724	1.70703	-0.624474	-0.837338	-0.51578	-0.501631	-0.0987641	-0.990594	0.808228	-0.556169	0.0587921	-1.36845	-1.1745	-2.28148	-0.481983	-2.25883	-1.17337	-2.80311	0.086974	-0.444536	0.0682343	-0.428937	-0.322374	-0.944419	-1.0792	-1.39773	-1.14958	-1.34661	-3.05149	-1.63385	-3.11992
ENSG00000142609.18	CFAP74	protein_coding	0.0600975	-0.0617191	0.8888	0.752826	0.0209087	0.942801	0.301177	1.39122	-0.578713	0.20983	0.604335	0.543061	0.13103	0.766364	-0.542296	1.54955	-0.320459	1.26664	0.481941	-0.220587	-0.779443	-0.533416	-1.67181		-1.30225	-0.950999			-1.53798												-1.11147	-1.31799
ENSG00000160949.17	TONSL	protein_coding	-0.212102	0.0619969	-0.0156701	0.251387	0.024032	0.37447	0.489982	0.402084	0.895317	1.19511	0.89211	0.884853	0.681322	0.440422	0.874979	1.28867	-0.211401	0.555852	-0.55651	0.0210179	0.264638	0.138972	0.179784	-0.405177	-0.0560364	-1.03483	-0.842173	-1.36262	-1.34212	-2.0678	-1.64197	-0.772669	-0.9607	-0.909717	-1.007	-0.704058	-1.77682	-0.450004	-0.76455	-1.12033	-0.894486	-0.702492	-0.638485	-0.790741	-1.11022	-1.16551	-1.11382
ENSG00000171889.5	MIR31HG	lncRNA	-2.43488	-2.92088	-0.802827	-1.42313	1.42863	0.500145	1.59897	0.18911	1.04864	1.41017	0.871997	0.465965	0.592782	0.684231	1.20066	1.38243	0.239887	1.29454	0.513966	-1.95575	-2.18185	-1.83387	-0.574039	-0.257711	-1.58263		-2.97924				-2.84649		-0.767526	-1.60939	-3.2703	-1.70014	-0.978642	-0.467764	-2.11777		-1.88925	-2.48013	-1.84406	-1.65555	-0.129553	0.5973	0.255501
ENSG00000196843.17	ARID5A	protein_coding	1.07043	0.802199	-0.015927	-0.0284681	0.11451	-0.0820627	0.119961	-0.357276	0.0383016	0.289591	-0.28751	-0.370198	-0.619716	-0.686639	0.187929	-0.276977	0.060913	0.227186	0.508584	0.953755	1.04836	1.36113	0.971312	1.07703	1.31454	-1.86298	-2.30914	-1.29339	0.279803	0.595733	-0.852644	-0.37819	-0.616909	-0.982295	-0.758807	-0.819496	-0.986838	-0.278962	-1.00825	-1.82908	-0.979717	-2.14585	-1.6401	-2.43455	-1.35063	-1.1011	-1.31402
ENSG00000171606.18	ZNF274	protein_coding	0.11992	0.22591	0.144084	0.0476997	1.08767	0.701266	0.836523	-0.087471	0.99357	0.679723	0.644698	0.435742	0.539827	0.756538	0.878523	0.833875	0.806026	1.17158	0.823284	-0.511371	-0.684303	-0.1145	-0.265394	-0.040504	-0.502121	-1.15417	-1.46191	-1.02244	-1.15515	-0.683725	-1.40584	-1.29985	-1.07192	-1.12104	-0.692289	-0.671484	-0.91024	-0.274998	-0.768965	-1.05903	-1.32507	-1.44319	-1.26427	-1.19002	-0.846232	-0.700192	-0.676315
ENSG00000160201.12	U2AF1	protein_coding	0.0221631	0.0205009	-0.0129384	-0.124215	0.470353	0.662355	-0.102652	0.407204	-0.273726	0.837315	-0.407867	0.360106	1.01528	0.573278	0.100042	-0.364084	0.531502	0.736877	0.815807	-0.300955	-0.18866	-0.0655649	0.016443	0.135578	-0.117559	-0.192885	-0.330636	-0.266637	-0.632793	0.224014	-1.00342	-0.394593	-0.181153	0.0112636	-4.11464	-2.99967	-2.9239	-3.39639	-4.29928	-3.67273	-1.34798	-0.00609775	-0.630019	-0.290052	-0.252213	0.319328	-0.00681293
ENSG00000232600.3	TONSL-AS1	lncRNA	-1.2548	-0.828567	-0.0994817	0.191785	-0.563128	0.970759	-0.167504	0.630425	-0.477406	0.777579	0.456142	1.24184	1.24358	0.869964	0.656767	0.345501	0.28327	0.567624	0.781162	-0.599506	-0.43748	0.302213	-0.164882	-1.27189	-0.848478	-1.41874	-1.01934	-2.01726		-2.37868		-2.08744	-1.56104	0.151474	-1.35427	-2.22133			-0.511761			-0.316701	-0.725455	-1.55762	-0.504238	-1.73878
ENSG00000170689.10	HOXB9	protein_coding	0.515082	0.528746	0.421223	0.532861	0.953793	0.0856123	0.420998	0.0399303	0.884859	0.814008	0.718683	0.232903	0.0614422	0.319124	0.469447	0.637445	0.15474	0.422866	0.757853	0.616089	0.227397	0.132415	0.178056	0.773213	-0.233143	-0.347824	-0.632678	-0.272747	-0.724318	0.46347	-1.16505	-0.114321	-1.11345	-0.346503	-1.66237	-1.3082	-1.74152	-1.87169	-1.90212	-1.48954	-0.413824	-1.21884	-1.14687	-0.834125	-0.799637	-1.08501	-1.41486
ENSG00000180861.9	LINC01559	lncRNA	0.627364	1.84607	1.86135	1.37596	0.49714	-0.264719	1.27248	-0.706113	1.37349	0.357349	-0.206131	-0.565109	0.591429	-0.734576	0.602602	-2.18099	-0.23538	1.53999	-1.24568	-1.43545	-1.81864	-0.329664	-1.32569	-2.17731	0.535503	-0.796665	-0.585378	-0.459848	-1.0426	-1.12453	-0.183717	-1.10411	-0.618156	-1.44557	-2.61931	-4.17129	-0.381265	-1.87945	-2.54629	-2.96455	-1.26379	-0.952087	-1.26135	-0.730626	-1.86481	-1.66618	-1.52087
ENSG00000130005.13	GAMT	protein_coding	1.0365	0.174891	-0.495422	-0.895366	0.573581	-0.0766471	0.516709	0.216482	1.01239	0.78785	0.836785	0.264735	0.353083	0.117325	0.885243	1.00321	1.11803	0.861652	0.134052	-0.66681	0.000841457	-0.922126	-0.868914	-2.39581	-0.0512368	-1.24786	-0.662299	-0.698698	-0.71409	-0.856424	-0.393657	-0.0517106	-0.127209	-0.304678	-3.18486	-2.60129	-3.3304	-2.57137	-3.18459	-4.84378	-0.412971	-0.605885	-0.67319	-2.44332	0.275956	0.585793	0.623788
ENSG00000254851.1	AP005018.2	#N/A	-2.39134	-1.66944			1.11144	0.492342	0.863451	0.357078	0.974374	1.3698	1.15323	0.689535	0.93226	0.658822	1.07214	1.22369	1.10014	0.68872	0.720112			-1.14337				-1.69169			-2.59534				-1.83064		0.609449	0.117234	-0.292905	0.12464	0.659883	-0.259088					-2.09962	-2.98799
ENSG00000196352.16	CD55	protein_coding	0.695715	0.725585	0.226794	0.467555	0.135814	-0.374239	0.159812	-0.467442	0.703402	0.18395	0.556807	-0.577447	-0.431391	-0.0936941	0.621595	-0.294177	-0.033776	0.542901	0.33742	-0.49749	-1.02009	-0.27621	-0.938276	-0.162908	-0.528613	-3.92843	-4.03113	-4.47966	-3.21695	-1.54181	-4.09202	1.42095	1.00139	1.21386	0.28318	0.0218164	0.0955844	-0.741132	0.00160667	0.198828	-3.53083	-4.59811	-2.07857	-3.90128	0.0821288	0.624944	0.409243
ENSG00000164877.19	MICALL2	protein_coding	0.109869	0.618463	0.666919	0.897571	0.05716	0.3204	0.0442614	-0.0032654	0.438577	0.551399	0.737614	0.748622	0.605009	0.678927	0.858914	1.10992	-0.0693482	0.315974	0.755905	0.0118744	-0.209433	-0.556543	0.0614737	-0.151934	-0.260698	-0.511578	-0.989282	-0.958632	-0.608796	0.191152	-1.17868	-0.437728	0.103153	-0.259635	-1.91414	-1.96947	-1.96878	-0.819727	-2.13947	-3.01024	-1.15029	-1.29078	-1.3235	-1.3761	-0.319197	-0.605749	-0.607688
ENSG00000111012.10	CYP27B1	protein_coding	0.539746	1.9035	2.39564	1.74959	-2.06905	-1.73215	-2.26928	-1.75532	-2.44865	-2.88261	-2.2973	-1.34194	-2.22622	-2.0204	-2.18744	-2.77011	-1.57063	-1.66446	0.206311	0.917854	0.750138	0.920963	1.25505	0.817488	1.39665	-1.72879	-1.6851	-1.96745	-1.47943	-1.4371	-1.8796	-2.67934	-2.66071	-3.53466	-1.4686	-2.18239	-1.42405	-0.259737	-1.632	-1.59602	-2.53164	-1.52369	-1.89055	-1.87256	-2.53761	-2.97099	-3.94952
ENSG00000251596.1	HADHAP1	processed_pseudogene	2.45832	1.27279	1.3843	1.31789	-1.80677	-0.972273		-0.969098		-1.07018	-0.44808	-0.260048	-0.604726	-0.666954	0.554415	-0.551553	-0.430882	-1.99537	-1.88775	1.17237	1.26246	0.910342	0.531952	0.542077	1.18828	-1.73086							-1.20002			-1.52722			-1.73981	-1.47046						-0.396474
ENSG00000260578.1	AC110597.1	#N/A	-0.793578	-0.0013649	-0.697452		0.882388	0.799147	0.015417	0.254506	0.713228	0.0923603	-1.25988	0.321856	1.09578	0.994755	1.35841	1.62723	0.146724	0.391052	-0.125233	0.0105227	0.313169	0.990565	-0.256367	1.06139	0.476579	-1.55742			-0.480283										-2.21512	-0.116815				-1.94037	0.214922	-1.85801	-0.318366
ENSG00000183439.9	TRIM61	protein_coding	-2.64121	-1.58178	-2.76276	-2.01093	-0.698566	0.738392	0.321677	0.396939	0.191801	1.18873	1.01647	1.24028	1.74221	1.50324	0.748355	0.924256	0.588736	-0.0190028	-0.0975539	-2.38197	-1.50162	-0.536736	-2.00989	-1.51939	-2.6471		-1.72345	-2.57351	-2.24002						-1.87814	-0.880593	-2.92232	-1.33694	-1.70177	-1.12338	-3.1785	-2.05844	-0.847173	-0.618287
ENSG00000008394.13	MGST1	protein_coding	1.1663	0.720508	0.85274	0.932398	0.490582	-0.0700039	0.510191	-0.523632	0.489606	0.12759	0.347586	-0.509607	-0.0775493	-0.330186	0.539292	0.614379	0.423176	0.966077	-0.0456149	0.619984	0.612384	0.895191	0.541564	0.000368868	1.28917	-1.08253	-1.08337	-1.12531	-0.905257	-0.325637	-0.134974	-1.49041	-1.97169	-1.88925	-1.21366	-0.972135	-1.18543	-0.669326	-1.11838	-0.71184	0.106325	-0.842086	-0.546022	-0.0691111	-1.39874	-1.25122	-1.23372
ENSG00000135318.12	NT5E	protein_coding	0.988445	2.24492	1.0611	1.36117	-1.01214	-0.826265	-1.43189	-0.97824	-0.794663	-1.32939	-0.459854	-1.71001	-2.2052	-1.2177	-1.12313	-2.24144	-1.3762	-0.90165	-0.923282	0.701044	0.430283	0.1944	0.797707	1.01856	0.455498	-0.420473	-1.23036	-2.29319	-3.60678	-1.56547	-2.99205	1.52277	-0.199312	1.27971	-2.11375	-1.13143	-1.63316	-2.83776	-1.66263	-2.74719	-4.80904	-3.69381	-4.10509		-1.03935	-0.665664	-0.826052
ENSG00000234575.2	CTSLP8	unprocessed_pseudogene				-1.97818		-0.0988911	-0.851862	1.22091	2.62348	2.14694	0.39291	1.27693	0.0891714	0.316307	-0.769385	-0.672767	-0.246561	-1.93181	0.219296						-1.9786	-1.6717	-0.739663	-1.87461		-1.59316		-1.94147	-1.80269		-1.58572	-2.08776					-0.497971		-1.11413	-1.42184	-0.249575	-1.13371	-1.80913
ENSG00000090612.22	ZNF268	protein_coding	-0.109439	-0.199885	0.102151	0.299059	0.727989	0.227522	0.857752	-0.6555	0.209337	0.116895	0.358545	-0.0122299	0.166588	0.213578	0.59256	0.589462	0.464741	0.766826	0.132264	0.21701	0.218084	0.228171	0.198419	-0.582847	0.446495	-0.934248	-1.04847	-1.67515	-1.83398	-1.7287	-1.50659	-0.136485	0.199443	-0.16783	0.386625	0.369698	0.185464	0.0250461	0.417641	0.402044	-5.64458	-3.64562	-4.54565	-5.07637	0.197742	0.241999	0.18818
ENSG00000153933.10	DGKE	protein_coding	0.0481558	0.115338	0.438871	0.557368	0.39887	0.164484	0.506875	-0.355291	0.270258	0.360017	-0.0753002	0.599096	0.406414	0.8469	0.315514	-0.347011	-0.1401	0.476293	-0.213117	0.432802	0.726693	0.946079	0.591258	0.252958	0.725188	-1.42592	-1.95796		-2.0698			0.768692	0.483657	0.579182	-1.0805	-0.583023	-1.30877	-0.755069	-1.08416	-0.869028	-3.8672		-1.83639	-2.74726	-0.925783	-0.149407	-0.0975605
ENSG00000206077.13	ZDHHC11B	protein_coding	1.10792	0.221419	0.103688	0.914503	-1.68686	-0.661332	-0.903866	-0.235826	-0.630866	0.527764	0.571784	0.866491	0.507614	0.981984	0.761189	0.779282	-2.0016	-0.741157	-0.171527	0.455942	0.819994	0.615694	0.445283	-0.0541383	0.829056	-2.8535	-1.73346	-2.36472	-1.13436	-2.73568	-1.19602	0.665782	-1.16888	-0.226295	-0.557172	-0.188235	-1.35001	-0.121658	-0.746042	-1.38788	-2.96477	-1.47051	-1.30381	-3.15071	-0.692806	-0.413125	-0.100136
ENSG00000203875.13	SNHG5	lncRNA	0.483171	0.298311	0.994023	0.844879	0.178847	-0.0539042	0.475028	-0.374374	0.315818	0.317032	0.162852	-0.331833	-0.695474	-0.426455	0.522807	-0.0182484	0.203957	0.967506	0.783782	0.608473	0.412808	0.55678	0.259345	0.483792	1.01901	-2.15799	-2.00902	-1.3758	-0.891394	-0.785116	-0.362101	0.173963	0.511623	0.0873569	-1.71802	-1.83514	-1.60071	-1.75493	-1.8709	-1.50573	-1.59522	-2.0772	-1.97154	-2.02857	0.455267	0.529068	0.613285
ENSG00000167123.19	CERCAM	protein_coding	0.685184	1.14991	1.19348	1.08162	-0.861605	-0.982985	-0.775859	-0.574746	-0.182996	-0.142867	-0.894453	-1.31601	-1.33797	-1.2658	-0.840555	-0.632928	-0.428904	-0.759251	-0.8454	0.937522	1.25071	1.22179	1.17664	1.13006	1.12672	-1.13518	-1.34651	-0.718283	-0.575451	-0.712432	-0.746437	0.243187	0.0397328	0.11861	-4.42895	-3.70571	-3.98399	-4.28908	-4.93234	-3.07366	-0.199765	-0.435839	-0.449138	-0.658167	-0.206924	0.122218	0.0962824
ENSG00000135439.11	AGAP2	protein_coding	1.55131	1.37371	1.59533	1.53655	-0.578187	-0.254128	0.202218	0.103907	-2.09601	-1.30823	-0.210752	-0.744614	-1.18041	-1.16435	-0.371654	-0.922584	-0.736637	0.511165	-0.29967	0.998848	1.17934	0.992803	0.799596	-0.144237	0.460962	-0.608302	-1.69854	-1.21424	-0.0449742	-0.353869	0.0283233	-1.95073	-1.42366	-1.12648	-1.85379	-1.73731	-1.89177		-2.98218	-1.98879	-0.121322	-0.0573121	-0.526772	-1.05852	-3.03278	-2.24388	-1.8226
ENSG00000128578.10	STRIP2	protein_coding	0.425088	0.668804	0.625507	0.422639	0.952539	0.432919	-0.058601	-0.246117	0.473973	0.0841325	0.707338	-0.253163	-0.803863	0.789996	-1.52539	0.182877	-0.0423452	0.0042	-0.0994438	1.06471	0.610605	0.76441	0.855495	0.749593	1.09534	-1.78667	-1.46311	-2.13963	-1.98071	-2.83953	-1.91517	0.179061	-0.927704	-0.274511	0.0942838	-0.999689	-0.806835	-0.426864	-1.43251	-0.872738	-0.984482	-0.904979	-0.811195	-0.896226	-0.774929	-0.535694	-0.727852
ENSG00000180535.4	BHLHA15	protein_coding	1.56582	-0.0501255	-0.112254	0.188827	0.0209838	-1.85494	-0.299913	-1.15241	-0.595315	-1.21291	-1.63695	-0.562559	-0.089788	-1.12284	0.479178	-0.0905618	-0.463628	-0.533869	-0.677112	1.14224	1.18926	2.27967	0.72586	0.701393	1.65194	-2.1072	-1.66921	-0.351013	-0.309534	0.699839	-0.863105	-2.29572	-1.12126	-2.42306	-1.71003	-2.27623	-1.63095	-2.61263	-1.52794	-0.804585	-1.25642	-0.370235	-1.04596	-1.74871	-1.95766	-1.40421	-1.82246
ENSG00000177025.3	C19orf18	protein_coding		-1.05677	-0.918377	-2.08805	0.120625	1.20078	-0.0453972	0.275995	0.515109	0.962434	0.944449	0.672001	1.11832	0.612039	0.801654	0.299364	0.807293	0.921411	2.13223	-0.469232	-1.58163	-1.71228	-0.578394	-2.17786	-1.08401		-1.6344					-0.984461		-2.17661	-1.69603		-1.35806	0.733662	-1.40541	-1.52149					-1.80637	-1.45002	-1.9218
ENSG00000112208.11	BAG2	protein_coding	-0.690504	-0.718243	-0.687079	-0.128813	1.2144	0.0156226	1.21065	0.0789657	0.985381	1.00406	0.996381	0.172966	0.16438	0.320551	1.22287	0.803438	0.388231	0.963132	0.443506	-0.719254	-1.1331	-0.638497	-0.821332	-0.285906	-0.399445	-1.89559	-2.04943	-2.47883	-1.44264	-1.49116	-1.77399	0.665594	0.435333	0.523652	-1.49027	-1.95426	-2.03626	-1.0153	-2.36356	-2.34342	-0.583924	-3.10928	-1.21462	-2.3253	0.644587	0.131198	0.349247
ENSG00000278771.1	RN7SL3	misc_RNA		-0.151315	-0.857583	-2.02887	-0.465202	0.915325	0.972321	0.244601	-0.145505	1.56245	1.25781	1.28114	0.937884	1.29191	1.66962	-0.970793	-0.87604	0.0463599	0.600116							-1.32842	-1.30815	-1.25923	-0.497314	-2.29136	-0.372964	-1.99677	-0.800511	-0.277289	-0.385944		-1.67273		-1.07179		-0.82622	-2.07178				-0.184572	-0.85187
ENSG00000286619.1	AC119673.2	#N/A	-1.6521	-2.22625	-1.59153	-1.95649	0.774368	0.767069	0.400183	0.487914	0.486521	0.622509	0.960021	0.75442	0.99142	1.1736	0.626638	1.05653	0.153066	0.449767	0.603909	-1.47595	-1.61289	-1.73987	-1.17455	-1.42126	-1.6936	-1.08408	-1.60703	-1.356	-2.55419	-2.0326	-0.257828		-4.56495	-2.63062	0.248226	-0.0125367	0.186106	0.909869	-0.297343	0.146829	-2.83759	-2.76569	-1.23234	-3.40144	-2.44098	-2.57872	-3.80998
ENSG00000287335.1	AL139351.3	#N/A	0.917172	0.747242	0.681139	1.31433	-0.666235	-0.12121	-0.448395	-0.693265	-0.625616	-0.344761	-0.173113	-0.0874469	-0.348053	-0.600217	-0.464728	-0.803462	-0.0689093	-0.00474709	-0.250709	1.03042	1.21258	0.658581	0.89778	1.16655	0.924923	-0.0974213	0.109422	0.0497946	0.0406413	-0.147149	0.0958196	-0.910695	-0.687773	-0.845976	-3.42483	-2.17491	-2.85817	-1.2331	-3.5754	-3.06453	-0.178391	-0.070952	0.232653	-0.440372	-3.25552	-2.19592	-2.03971
ENSG00000272264.1	AC009686.2	#N/A	-0.668199	-0.762824	-1.72099	-0.174929	0.446997	0.571387	0.855951	0.118828	1.16462	0.851357	1.5792	0.651038	0.584593	0.76724	1.20696	1.45872	-0.0364868	-0.131254	0.285871	-0.102416	-0.151949	0.394542	-0.167495	-0.384331	-0.608903	-1.28223	-0.887969	-0.0480395	-1.01895	-2.51584	-1.01624	-2.22988	-2.08644		-1.22584	-1.11182	-2.52193	-0.708969	-0.438518	-1.10182	-1.22425	-0.327486	-0.433743	-0.54694		-1.40213	-0.359
ENSG00000172081.14	MOB3A	protein_coding	1.29464	0.859574	0.43684	0.564115	0.493544	-0.272804	0.0356149	-0.140363	0.877796	0.588648	0.154245	-0.0906855	-0.0813547	0.0109911	0.415979	0.112292	-0.315573	0.0410603	-0.327551	0.72174	0.853367	1.26386	0.798076	0.810111	0.798938	-0.890774	-0.89967	-1.04468	-0.555481	-0.707661	-1.55766	-0.755549	-0.463233	-0.778547	-1.41689	-1.20791	-1.03143	-1.1976	-1.62227	-0.954041	-0.730448	-1.2156	-0.963954	-0.840489	-1.03025	-0.671933	-0.790037
ENSG00000104529.17	EEF1D	protein_coding	0.0802828	0.277859	0.25532	0.367367	0.466639	0.861782	0.485626	0.240409	0.453752	0.686156	0.691926	0.68308	0.382727	0.510692	0.76933	0.547329	-0.041445	0.470087	0.102184	0.581267	0.420136	0.326819	0.465698	0.0311874	0.0522679	-1.01586	-0.832347	-1.0314	-0.634231	-0.70406	-1.2092	-0.508503	-0.634188	-0.651812	-1.21062	-1.47057	-0.948835	-1.1687	-1.20042	-2.05155	-0.780522	-0.691429	-0.738858	-1.27188	-0.616446	-0.880707	-0.839929
ENSG00000174791.11	RIN1	protein_coding	1.01387	1.43737	1.31804	1.69145	-1.54656	-0.498704	-0.218837	-0.656678	-0.428193	-0.599587	-0.617036	-0.928051	-1.55538	-1.33849	0.249761	-1.50609	-0.226719	0.294953	0.141308	0.84834	0.864475	0.917199	1.00631	0.592558	0.75452	-2.54106			-3.84447	-1.07817		0.340009	0.36677	0.378085	-1.05311	-0.772372	-1.34108	0.112543	-0.320467	-2.13853	-2.41358	-2.86522	-3.48812	-3.06912	-0.154683	-0.500857	-0.76367
ENSG00000184451.5	CCR10	protein_coding	1.92157	1.70024	1.63798	1.44611	-1.12788	-0.244249	-1.46616	-0.920579	-1.29225	-0.77161	-0.867464	-1.09203	-0.916088	-1.18984	-0.281556	-1.42679	-0.981949	0.114167	-0.286117	0.658328	1.0913	0.694042	0.573823	0.924397	1.12622	-3.35659	-1.28246	-0.570038	-0.900882	-1.538	-0.667743	-0.0256154	-0.746056	-0.761337	-2.15834	-2.39901	-0.786848				-1.27445	-1.48045	-0.786609	-1.99829	-2.68544	-1.08201	-2.13368
ENSG00000143369.15	ECM1	protein_coding	1.39314	1.97814	0.801658	0.64708	-0.77162	-0.844989	-0.996557	-0.451662	-0.0602615	0.16909	-0.135794	-0.945524	-1.43643	-0.795788	-0.22061	-0.0113047	0.182552	-0.389679	0.19779	0.910012	0.56431	0.50116	0.881385	1.07224	0.509233	-1.35589	-1.1742	-1.9494	-1.95613	-1.45931	-2.07094	0.891751	-1.06459	0.540718	-1.71875	-1.63162	-1.53777	-1.3477	-1.29227	-1.6866	0.184808	-1.38424	-0.294012	-0.731088	-1.86262	-2.23486	-2.41838
ENSG00000130045.16	NXNL2	protein_coding	0.641382	0.341651	0.595621	0.534654	0.548326	0.419594	0.451949	-0.0716025	0.896971	0.460262	0.384792	0.246422	-0.0992993	-0.0869967	-0.0653532	0.139226	0.195787	0.376898	0.577348	0.676506	-0.0266446	0.172117	0.0908597	0.950307	0.0469238	-1.42385	-1.3456	-0.176858	-0.626159	-0.636047	-1.13349	-0.357248	0.746614	-0.0919639	-1.35744	-1.78559	-3.59268	-1.26975	-1.20619	-3.14949	-1.53339	-1.31335	-1.33787	-1.82053	0.201791	0.402126	0.22701
ENSG00000060982.15	BCAT1	protein_coding	0.56511	0.564672	0.589615	0.669198	0.686561	-0.00518433	0.839335	-0.627945	0.11291	0.382666	0.588525	-0.0614774	0.450706	-0.0948044	0.613546	0.445205	-0.0456995	0.957241	0.138533	0.581735	-0.429707	0.00133168	0.186984	-0.411581	0.105124	0.21653	-0.346549	-0.29709	-0.302538	0.434965	-0.741438	-1.45824	-2.33416	-1.72851	-0.694597	-0.860892	-1.26427	-1.75478	-1.14129	-1.12271	0.777197	0.622322	0.423779	0.837951	-4.17713	-4.78302	-4.27949
ENSG00000120318.16	ARAP3	protein_coding	0.0425308	0.711896	0.63467	0.642516	0.697537	0.916933	0.511116	-0.351185	-0.49662	0.019501	0.229675	-0.293511	-0.877573	-0.229333	0.762539	-0.289265	0.0721836	0.53093	0.624317	0.889528	0.607007	0.479663	0.784043	0.873958	0.252699	-1.99853	-1.34782	-1.91584	-2.88228	-1.68599	-1.60872	0.632276	0.428706	0.539146	-1.62945	-1.24271	-1.14933	-1.12064	-1.24581	-1.34717	-0.206524	-0.320335	-0.338955	-0.509019	-1.22705	-1.35921	-1.57958
ENSG00000214108.4	TPT1P5	processed_pseudogene	0.354022	-0.527865	0.158626	-0.553635	1.04964	0.772508	1.55497	0.379915	0.887836	0.873646	1.15201	0.451662	0.68858	0.416952	1.39454	0.209013	0.930032	1.2357	1.11135	-0.545694	-1.01397	-0.20801	-0.216763	-0.893104	-2.16784							-0.237941		-1.14096	-1.77205	-1.6513	-1.81079		-0.689755		-0.694405		-1.31026	-0.238051
ENSG00000095383.20	TBC1D2	protein_coding	0.46352	0.908595	0.894467	1.08789	0.504772	0.137456	0.271481	-0.190852	0.325256	0.333776	0.40789	-0.149057	-0.526142	-0.0551008	0.492352	0.143545	-0.295798	0.208947	-0.0876599	0.495624	0.770975	0.863714	0.235458	1.11972	0.855854	-0.44498	-0.00906797	-1.26343	-1.06061	-0.233534	-1.48362	0.196673	-0.500092	-0.184371	-1.39074	-1.52299	-0.85759	-1.10988	-1.27756	-1.63129	0.138917	-1.15797	-0.615928	-0.802273	-3.07453	-1.6829	-1.8259
ENSG00000142973.14	CYP4B1	protein_coding	1.64676	1.70305	1.75946	0.598617	0.570545	0.265038	-1.42455	0.0261201									-1.33461			0.714633	1.58454	1.57936		1.26115	0.478773		-1.54273			-1.22279		-0.887084		-0.949679		0.481785	-1.26203	0.943472	-0.661002						-0.273041		-1.46615
ENSG00000170425.3	ADORA2B	protein_coding	0.81109	0.600911	0.372763	0.349776	0.64461	0.669401	0.88267	-0.12554	0.505391	0.785849	0.834217	-0.275507	-0.109806	0.156027	0.974597	0.815365	0.0210254	0.657961	0.388695	0.36111	0.314912	0.441749	0.503856	0.527628	0.272157	-1.84799	-1.75187	-0.428086	-1.16382	-1.15727	-0.47388	-0.10577	-1.17735	-1.52931	-0.194971	-0.28243	-0.660597	-0.703014	-0.0446751	-1.00878	-0.45783	-0.831332	-0.967418	-1.3457		-1.5032	-1.29497
ENSG00000287839.1	AL353807.5	#N/A	0.494173	0.351105	0.923495	0.580303	0.638674	0.429338	0.887564	-0.439576	0.301581	-0.359893	0.892905	0.359405	0.127994	0.0506307	1.3597	-0.159976	-0.0967233	0.222788	0.33476	0.664783	0.0454858	-0.240789	0.615219	0.472425	0.158021	-0.105783	-1.03888	-0.653055	0.136652	0.367407	0.665063	-0.749717	-0.507492	-0.472041	-1.64346	-2.96701	-2.52239		-1.08054	-2.77054	-0.291573	-0.978317	-0.672095	-0.942769	-1.49981	-2.02797	-1.49762
ENSG00000241622.1	RARRES2P1	processed_pseudogene			-1.20222		0.611686	0.155794	0.680859	1.08138	0.197895	1.25818	1.24466	1.44976	0.210927	1.13377	1.299	0.55181	-0.380919	0.869938	0.351545	-0.848075				-1.26768								-0.999641	-1.54452	-1.06729			0.10694		-1.42546							-0.726391
ENSG00000144230.16	GPR17	protein_coding	1.09746	1.47703	1.27142	2.01082	-0.598882	-0.268271		-0.302152		-1.31917	-1.40563		-0.457739		0.64653		0.00593809	-1.50754		1.01653	0.935632	1.13244	1.6882	1.38851	0.64368				-1.23468	-1.2255			-0.768113									-1.00052	-1.42127			-0.624258	-0.450004
ENSG00000185186.10	LINC00313	lncRNA	0.9024	1.84443	0.472777	0.548682	-0.997596	0.626219	-0.442955	-0.440203	-0.237456	-0.266582	-0.219999	-0.244759	-0.46913	-0.207345	-0.838324	-1.1077	0.271915	0.647645	0.668212	0.0852497	0.30163	0.11431	0.155699	1.53779	-0.710973	-0.31837	-1.114	-1.20716	-1.57893	2.10638		-1.26222	-1.80861	-1.04943	-1.32634	-2.45159	-1.9939		-1.39861		-2.87039		-1.11429			-0.786239	-2.18294
ENSG00000182230.12	FAM153B	#N/A	-1.94229	-2.14394	-0.320607	-0.883677	0.378913	1.07681	-0.053544	0.407624	0.660812	0.989796	0.432641	0.886615	1.32356	1.336	-0.358705	0.481455	0.095655	0.443399	0.64888	-0.910522	-0.633208	-1.33842	-1.34839	-0.154975	-1.23484	-0.797867	-1.14422	-2.14146	-3.09282	-0.996573		-0.862463	-2.74524	-0.282082	-3.09283	-2.96441			-1.93367	-2.76071	-1.21474	-1.10265	-1.27325	-0.678206	0.662973	-1.02473	0.114634
ENSG00000182489.9	XKRX	protein_coding	0.666433	1.06459	0.19646	0.243724	1.38422	0.787678	0.0741939	-0.447879	-0.447153	-1.54015	-0.912361	0.157568	-0.0177089	0.966561	-0.124828	-0.296218	-0.874666	-0.236745	0.604061	1.00232	1.08269	0.488969	1.03956	1.28907	1.008	-1.49836	-1.73892						-1.63881	-1.16742	-1.43241	-0.691915	-0.451842	0.367271		-0.728049							-1.66207
ENSG00000080224.17	EPHA6	protein_coding	0.571408	0.599805	0.540804	0.661968	0.935518	0.22558	0.332716	-0.166546	0.553068	1.04003	0.62018	-0.119077	0.293375	0.234651	0.239177	0.581336	0.257266	0.666156	0.183961	-0.255793	-0.489748	-0.371303	-0.582322	0.31509	-0.0195404	-1.98233	-2.90342	-1.97697	-2.94085	-4.30574	-1.20831		-0.5472	-1.59549	0.396384	0.382743	-0.0554976	-0.604545	0.40428	0.111344			-1.71618	-3.41908	0.0237317	0.88037	0.668938
ENSG00000198435.4	NRARP	protein_coding	1.06546	0.748612	1.59688	1.3041	-1.11914	-1.39969	0.0756334	-0.694314	-0.24282	-0.632789	0.668637	0.810023	-0.277453	-0.376074	0.324317	1.35944	0.711937	0.253654	0.0651775	0.512429	1.17093	0.894969	-0.0677208	0.00882586	0.164983	-1.19149	-1.21995	-1.70375	-0.59476	-0.613203	-0.545362	-0.617634	-1.33375	-0.670324	-1.68946	-0.539057	-1.58382	-0.942692	-0.984714	-1.84212	-1.92681	-0.988527	-0.893109	-0.427603
ENSG00000150630.4	VEGFC	protein_coding	-0.420156	0.0834032	-0.154891	-0.0459763	1.32476	0.12376	0.733962	0.150984	1.12071	1.13445	0.501418	0.0284579	0.0296471	0.121108	1.25674	1.09312	0.546266	0.768129	-0.0929831	-0.118446	-0.837081	-1.16106	-0.124854	0.413704	-2.07564	-3.04224	-2.6318	-4.27173	-2.39201	-2.53439		-0.938613	-0.877695	-0.892011	-0.703351	-0.196135	-0.998543	0.709174	-0.559355	-0.398596	-1.30124	-1.82611	-1.64391	-1.23295	0.328921	0.311556	0.538434
ENSG00000118849.10	RARRES1	protein_coding	0.391036	1.15726	1.02718	1.0094	-0.343223	-0.906876	0.10627	-1.47688	-0.82099	-0.92	-1.1379	-1.08724	-0.958813	-1.24882	0.300267	-0.449926	-0.413886	0.807405	-0.228996	1.0384	1.62531	0.509252	1.01951	0.914142	1.14667	-0.0645602	-0.377471	0.354481	1.05054	0.780584	0.092653	-1.64857	-1.87918	-2.04257	-3.19159	-1.62259	-1.98205	-1.75785	-1.74035	-1.84651	-0.235892	-1.67997	-1.08434	-0.605198	-4.72843	-2.2743	-2.17551
ENSG00000267121.6	AC008105.3	#N/A	0.927208	1.58282	1.78594	2.32244		-1.72055	-1.57335	0.0845072				-2.25345	-2.21702	-2.51256	-0.524467			-1.22097	-0.219904	1.0148	0.907168	1.19873	1.02743	1.38679	0.660838		-1.6707					-0.625581		-0.157128			-2.02705	-0.444152	-2.09645	-1.22667							-2.23271
ENSG00000123612.16	ACVR1C	protein_coding	-1.27914	-1.45684	-1.09899	-2.14222	1.02712	0.690048	0.634068	-0.0708044	0.861317	1.03479	1.30691	0.307176	0.779599	1.22471	1.30851	1.48719	-0.670138	0.457385	1.32448	-0.890278	-2.92309	-1.01275	-0.577831	0.42805	-2.78097	-1.30249		-0.99345				-2.79982	-3.31561	-2.24319	-0.255174	0.174131	0.0652793		-0.333991	0.178071	-2.26468	-2.19704	-1.17668	-2.22026		-1.50501	-2.61611
ENSG00000158555.15	GDPD5	protein_coding	0.449311	0.953263	0.669476	0.573649	-0.0304144	0.139178	0.0806846	-0.0443026	0.572155	0.65105	-0.181211	-0.280573	-0.73615	-0.0245367	0.442619	0.412698	0.331243	0.234878	0.236664	0.489695	0.746586	0.598087	0.706818	0.822922	0.644952	-2.23473	-2.31922	-2.4216	-2.73459	-2.26218		0.499773	0.0921028	0.460512	-0.273811	0.0326003	-0.117092	-0.121902	0.301202	-0.589914	-1.24461	-1.52591	-0.746174	-1.83948		-1.49466	-1.54593
ENSG00000250305.9	TRMT9B	protein_coding	0.127661	0.251362	0.363015	0.492783	-0.0115844	-0.176146	-0.108803	0.144785	0.912683	0.913574	-0.209468	0.0712572	-0.116731	0.226596	0.349092	0.74175	-0.458288	0.0241124	-1.08765	0.360973	0.835429	0.558149	0.224085	0.581179	-0.112029	-1.98569	-0.805348	-1.26319	-2.33652	-2.23204	-1.88392	1.38729	-3.6649	0.960664	-0.91587	-1.18256	-0.223115	-0.411067	-1.11346	-0.322663	-4.32119		-3.22428	-0.915727	0.127612	0.103608	0.181432
ENSG00000228477.1	AL663070.1	#N/A	-0.543288	0.0513158	-1.84591	-1.28226	0.251616	0.811499	0.0601285	0.289267	0.848953	0.495937	0.893098	1.44636	0.632674	0.83486	0.374912	-1.37374	-0.105082	0.551146	0.627299	-1.34223	-0.250507	-0.708125	-0.350981	-1.60798	-0.469297	-1.01764	-1.6525	-0.566078	-0.0496051	1.76156			-3.27639		-1.97326	-2.83672	-2.3888	-0.898764	-3.10611	-2.09542	-2.226		-0.947298	-1.81124	-0.773007	0.240113	-1.73614
ENSG00000249109.1	AC140125.2	#N/A	0.371715	-0.143291	0.669927	-0.216416	0.266767	1.10811	0.538337	0.603066	0.520164	0.992733	0.671585	0.476744	0.545672	0.397016	0.0828206	0.522094	0.198723	0.770184	0.927043	-1.19917	-0.10352	-1.20566	-0.876451	-0.259832	-0.324839		-3.16049	-2.52349	-0.831698	-1.84669	-0.766356	0.0483476	-1.57573	-0.75492							-2.07605	-2.00889	-1.37234	-1.6675	0.852777	0.0228343	0.771685
ENSG00000204618.8	RNF39	protein_coding	0.870248	0.737842	0.191959	0.15659	0.918736	0.478607	0.821919	-0.0469002	0.924413	0.613654	0.691255	0.0516637	0.38586	0.355539	-0.121527	0.321118	0.710248	0.909566	1.41671	0.207804	-0.836165	0.171393	-0.350515	0.187671	-0.09007	-0.742556	-0.584543	-0.294932	-0.128202	-0.160751	-2.04803	-0.370369	-0.537435	-1.03983	-0.843503	-1.75859	-0.821672		-1.84576	-2.13263	-0.838555	-1.01143	-0.355002	-0.803596	-1.40495	-1.03205	-1.23832
ENSG00000082074.19	FYB1	protein_coding	-0.210311	-0.287834	0.0639718	-0.490886	1.66312	0.372662	1.13335	-1.04272	0.723483	0.33194	0.513817	-0.22082	-0.0122942	0.036519	0.513687	0.708721	-0.177202	1.18899	-0.380599	0.994036	0.19496	0.0716501	-0.0959745	-1.03662	0.578284	-1.76622	-1.98587	-3.40898	-2.20397	-3.10502	-2.30072	0.151227	0.218205	0.248115	-0.502145	-0.289122	0.936841	0.188808	0.223054	-1.33804	-0.46738	-2.0132	-1.06183	0.173356	-2.55943	-2.79967	-1.26353
ENSG00000008323.15	PLEKHG6	protein_coding	1.5699	0.872277	-0.458185	0.659037	-2.0643	-0.589169	-2.51717	-1.11958	-1.93727	-1.66335	-1.19675	0.17458	-0.961854	-1.39544	-3.02011	-1.99355	-1.18265	-1.86541	-0.661127	1.55161	1.43817	1.94654	0.787127	0.756197	1.93364	-1.89426	-1.50653	-3.80938	-1.58577	-1.47901	-2.40697	-0.148117	0.0835524	-0.158538	-2.27764	-3.2776	-2.32519	-1.06171	-2.90912	-3.60003	-2.20609	-1.66254	-1.45876	-3.26332	-0.998866	-0.447801	-0.670832
ENSG00000145107.16	TM4SF19	protein_coding	-1.12067	-1.28804	-2.0775	-0.0999911	0.867912	1.67305	0.700606	0.63919	1.70351	1.2722	0.277193	-0.133035	-0.0883225	0.691565	1.84993	-0.15562	-2.37136	1.10332	0.399589	-0.878846	-0.60007	-0.421502	-0.170477	-0.895599	-1.33184	-0.435091	-0.496006			-2.22611		-1.24958	-1.40517	-2.03836	-1.57425			0.202594	-1.65577		-1.41972	-0.967704	-1.10205	-2.03549		-2.5855
ENSG00000012171.20	SEMA3B	protein_coding	1.41073	1.59312	0.885303	0.981967	-0.690793	-0.111513	-0.642158	-1.5737	-1.29473	-2.57189	-2.58359	-1.84906	-2.1892	-2.78681	-3.24569	-1.26949	-0.354123	0.256497	-0.39068	1.49572	1.38144	1.21868	1.16524	1.02581	1.29543	-2.39266	-1.71222	-2.43551	-2.55407	-1.93435	-3.10246	0.291565	-0.287843	-0.119318	-1.13059	-1.6607	-1.39318	-0.18579	-1.46951	-2.76429	-3.67596	-3.07201	-2.47494	-3.3693	-0.542061	-0.560917	-0.649023
ENSG00000152409.9	JMY	protein_coding	-0.0293651	0.0713069	0.302434	-0.18322	0.569132	-0.192793	0.0867432	-0.442599	0.313037	0.562991	0.509901	-0.166381	0.198291	0.284649	-0.128906	0.521287	-0.259708	-0.478329	-0.118279	0.734787	0.422461	0.666091	0.299563	0.716704	0.358203	-1.88248	-2.76634	-2.24597	-3.63548	-1.6294	-2.34807	-0.557835	-0.71784	-0.73194	0.891751	0.732232	1.05178	-0.736049	0.852828	0.790193	-1.99183	-2.7415	-1.73651	-2.4831	-0.649612	-1.86905	-0.941249
ENSG00000287608.1	AC022137.3	#N/A	-0.912956	-1.46041	-1.14421	-0.35419	0.613064	0.885422	0.539486	-0.494329	-0.706579	0.271149	0.224475	1.93923	0.608074	0.764411	-0.257754	-0.943238	0.810375	-0.0108759	0.0396987	-0.0812992	-0.516447	-1.49786	0.0628254	0.467921	0.128278	-1.5702	-1.05146		-1.28626	-0.456512			-0.822252	-0.202445	-1.75147		-0.887757	-1.44784	-1.1937	-2.44812	-3.04496		-1.94999	-2.58428	-1.20139	-0.320257	-1.20169
ENSG00000275393.1	AC018695.6	#N/A	1.19685	0.171969	1.25522	0.702817	-0.306005	0.32995	0.560834	0.559069	0.688926	0.423383	-0.160282	0.661243	-0.717792	0.500883	0.0211403	0.605928	-1.62481	-1.82946	-2.40681	0.850213	0.291654	0.418616	1.04309	0.777476	-0.253199	-1.1816	-1.16937	-0.728563	-1.49361	-1.11864	-1.26574			-1.95514	-2.12628	-0.26219	-1.53442	0.728327		-1.34737	-2.39522	-0.616772	-0.639841	-1.33616			-1.72253
ENSG00000269113.4	TRABD2B	protein_coding	0.676139	0.762099	0.36089	0.0817439	0.724583	0.0820241	0.78153	-0.454274	0.76264	0.246108	-0.607616	-0.184531	-0.0746484	-0.333244	-0.229702	-0.0146725	0.880031	0.454277	0.520862	0.229868	0.226268	0.876769	0.126787	0.395622	0.525407	-1.56195	-1.44305	-2.52133	-2.04677	-1.76782	-2.66704	0.0268211	1.16222	0.585655	-0.208426	-0.518033	0.048271	0.174048	-0.171924	-0.727325	-2.63312	-2.6179	-2.98352	-2.42542	-0.220628	-0.504024	-0.375333
ENSG00000154898.15	CCDC144CP	transcribed_processed_pseudogene	-0.966819	-2.5844	-1.7996	-1.07334	1.51382	0.836356	0.934441	-0.0515814	1.10646	1.56838	1.19701	0.717267	0.731261	0.683339	0.579886	1.25212	0.820876	1.17654	0.347267	-1.60256	-1.34367	-1.03717	-1.29589	-0.79662	-1.69112	-1.21381	-1.23204	-1.95704	-0.669492	-2.97894		-2.03137	-2.55958	-0.608088	-1.30267	-2.17002	-1.7052	-1.59373	-1.23098	-0.487047	-0.712625	-0.332125	-0.120295	0.166747		-1.42215	-3.18072
ENSG00000139044.12	B4GALNT3	protein_coding	-0.00956051	0.697147	0.864114	0.219795	0.769393	0.585859	0.583532	-0.189914	0.26653	0.454782	-0.439037	-0.34701	-0.630422	-0.258258	-0.802922	-0.058553	0.76927	0.446248	0.622731	0.529408	0.43098	0.820505	0.465913	0.345053	0.487242	-3.62406	-2.73428			-3.4785		-1.47493		-2.69223	0.422564	0.704324	0.944467	0.432805	0.884126	0.789822							-3.02014
ENSG00000083844.10	ZNF264	protein_coding	0.150348	0.095691	0.135818	0.277824	0.391768	0.181272	0.471249	-0.553646	0.517404	-0.305456	0.191419	0.419456	0.308395	0.29565	0.456909	0.370006	0.546227	0.410307	0.482624	0.468216	0.123797	0.379524	0.261477	0.382274	0.168905	0.0633035	-0.0457553	-0.46786	0.278171	0.0939967	-0.662879	-0.216042	0.17959	-0.0972022	-4.98896		-4.45266	-4.11893	-3.79309	-4.1316	0.258828	-0.230879	-0.108556	-0.246881	-0.0556091	0.135704	0.132022
ENSG00000236699.9	ARHGEF38	protein_coding	1.62672	1.06579	1.95106	1.98806	-0.0828849	0.0350541	0.180403	-1.81557	-0.701753	-2.02564	-1.37328	-1.11441	-1.09271	-0.962515	-2.33222	-0.712114	-0.741835	-0.486463	-1.08461	1.14805	0.823829	-0.573499	0.62589	0.866426	0.694165	-2.62391	-3.00309	-2.63206		-2.07152	-2.30492	-2.72022	0.436871	-1.03321	-1.67715	-0.866729	-1.19837	-1.38422	-0.762877	-0.0383635			-2.52686	-2.5159	-1.45315	0.216444	-0.320641
ENSG00000132744.8	ACY3	protein_coding	0.88186	0.889664	0.828335	0.811517	0.138341	-0.378606	0.443636	-0.947444	-0.0754151	-0.965142	-0.90126	-0.839819	-1.00968	-1.43826	-0.369791	-1.27288	0.281484	0.400898	-0.961195	1.30487	1.47715	1.306	1.07218	0.753588	1.36222	-0.950215	-0.46482	-2.08704	-3.20967	-2.18848		-0.0859738	-1.31708	-0.0849011	-0.433709	-0.687168	-1.06582	-0.356639	-0.594079	-1.11596	-2.36037	-2.31872	-2.21079	-3.26197	-0.35726	-0.265952	-0.272537
ENSG00000168899.5	VAMP5	protein_coding	1.48144	1.59764	1.73182	1.73842	-0.552654	-0.724932	-0.0486947	-0.503883	0.173556	-0.164592	0.110938	-0.574599	-0.881229	-0.850898	0.182813	-0.27478	-0.106405	-0.127273	-0.219128	0.474307	0.608034	0.258085	0.0806979	0.132531	0.997857	-1.15153	-1.32959	-1.46801	-1.65334	-0.843419	-0.412632	0.0234775	-0.226738	-0.532274	-1.92274	-1.59442	-1.65733	-2.44622	-1.42082	-1.7012	-1.01645	-1.4572	-1.4209	-1.66947	-0.694491	-0.482416	-0.273577
ENSG00000256967.1	AC018653.3	#N/A	0.61744	0.755154	1.03947	0.449403	-0.062687	0.524073	0.0504323	-0.385053	-0.319245	0.233428	-0.00921103	0.501986	0.505746	-0.0122527	-0.313055	-0.243828	0.791444	0.623262	0.982932	0.518333	0.790423	0.500137	0.517512	0.160084	0.65878	-0.333403	-0.296002	-0.0383292	0.000919585	0.250704	-1.63662	-1.10506	-0.536926	-0.411603	-1.20883	-2.1218	-2.28804	-1.18895	-1.23615	-1.34147	-1.60889	-1.2685	-0.808077	-1.51831	-0.844315	-0.600206	-1.38532
ENSG00000147459.18	DOCK5	protein_coding	1.02527	1.20754	1.1218	1.00348	-0.498337	-0.352753	-0.532188	-0.582698	-0.295829	-0.32535	0.0275248	-0.211263	-0.0366715	-0.148991	0.206342	-0.578233	-0.073681	-0.162259	-0.3087	0.830014	1.40432	1.10712	1.27504	0.755581	0.849965	-1.23123	-1.22028	-1.79902	-1.34382	-0.309607	-1.50079	-0.607993	-1.59562	-1.04696	-1.08821	-1.25992	-1.08806	-0.905484	-1.25886	-0.759527	-1.0622	-1.12129	-0.925282	-0.50764	-0.9669	-0.812806	-1.00313
ENSG00000269779.1	AC010329.2	#N/A		-1.27696			0.843988	1.31874	0.772927	0.602859	1.2393	1.01237	0.593523	1.35864	0.85894	0.917919	-0.260934	1.69608	-0.330794	0.615835	-0.206007	-1.69812								-1.17764	-1.54758						-1.55467	-1.43518	-0.107613	0.683927	-0.986787		-0.73983
ENSG00000112299.8	VNN1	protein_coding	-1.26278	-0.589365	-1.3508	-1.98094	0.734117	0.330123	0.401047	-0.322727	0.732558	0.433594	0.270951	-0.624686	-0.693767	-0.0485427	0.919074	0.181955	0.656942	1.46996	0.435992	0.371119	1.32742	0.652574	0.385476	0.313935	0.868979		-4.56415		-4.19947	-4.31316		-2.51878	0.449507	-1.00972	-0.349418	-0.421075	0.00952064	0.608619	-0.0383583	0.669831	-3.0353				-0.350011	0.215903	-0.145071
ENSG00000118503.15	TNFAIP3	protein_coding	-0.0835714	0.87016	0.338602	0.157463	0.480253	0.128045	0.670675	-0.163218	-0.0945299	0.610322	-0.192975	-0.412886	-0.799133	-0.336494	0.411031	-0.41524	0.199929	0.824845	0.269151	0.282133	0.385614	0.452508	0.441907	1.55255	0.18863	-0.778826	-1.36699	0.276369	1.66999	0.944928	0.174541	-1.28013	-1.24504	-1.2464	-1.6117	-1.574	-1.97609	-1.47313	-1.41946	-1.68017	-1.3134	-1.98484	-1.88969	-1.28717	-2.08987	-1.74464	-1.32161
ENSG00000120129.6	DUSP1	protein_coding	1.42436	1.65025	1.44864	0.943574	-0.992288	-1.34694	-1.25613	-1.15005	-0.612368	-0.72593	-1.13112	-1.96237	-0.89103	-1.22346	-0.666626	-1.14691	-0.409859	-0.593201	-0.389584	0.964242	1.05287	1.35084	0.653102	1.55903	1.11987	-2.36866	-2.42796	-1.55143	-0.98704	0.809086	-1.14609	-1.70494	-1.62866	-1.88615	-1.27596	-1.20343	-1.18127	-2.53289	-1.87048	-1.5186	-2.52165	-2.14312	-1.60576	-1.81315	-0.446108	-0.0738843	-0.264099
ENSG00000130584.12	ZBTB46	protein_coding	0.333591	0.436979	0.142251	0.17461	0.19751	-0.495626	-0.54329	-0.0911188	0.613735	0.193113	0.336457	0.190774	0.0491405	0.292084	1.18893	0.15248	-0.56845	-0.441227	0.150392	0.26461	0.329663	0.190114	-0.104872	0.165877	-0.189053	-0.55394	-0.96358	1.41339	1.94125	0.939828	0.7015	-2.17861	-2.04031	-2.59704	-2.06352	-2.56754	-3.11829		-2.81474	-1.2901	-0.926232	-1.06251	-0.321575	-0.348974		-3.08828	-3.3096
ENSG00000153902.14	LGI4	protein_coding	-0.496999	0.420812	0.111368	0.132646	0.583075	0.396774	0.841233	0.123183	0.897741	0.754583	0.492498	0.256851	0.55341	0.284107	0.468248	0.877533	0.933426	0.724226	1.03988	-0.252496	-0.678916	0.233452	-0.579922	-1.19987	-0.358081	-3.16721	-2.50323	-0.79585	-1.65645	-0.866693	-1.73468	-2.1998	-1.44514	-2.01698	0.532608	0.373039	0.311141	0.0340127	0.160539	-0.408057	-0.877509	-2.23578	-1.69457	-2.05177	-0.622396	-0.268123	-0.381233
ENSG00000279821.1	AC145098.2	#N/A	-0.55708	-1.82749	-0.526348	0.0176042	0.377273	0.549643	-0.330365	-0.0822339	0.100267	-0.116208	-0.0653755	1.70427	-1.73003	0.0424212	0.00894693	-3.06077	-1.08959	-0.203226	0.810326	0.746614	0.109873	-0.427206	1.27364	1.32589	0.37139	-2.26855	-0.542076	-0.914124	0.867673	-0.986374		-1.46382	-0.591113	-1.55553	-2.76257	-2.63607	-2.81355				-0.482508	-1.07361	-1.48464	-1.34723	-0.835031	-1.89615	-3.02079
ENSG00000127578.7	WFIKKN1	protein_coding	1.07754	1.25161	1.25161	0.953605	-0.736982	0.394481	-1.10342	-0.181506	-1.39406	-0.0591537	-0.866803	-0.101513	-1.12671	-1.01073	-1.41077	-1.26154	-0.526055	-0.514251	0.914282	0.910034	1.34333	1.30971	1.00885	0.81035	1.10602	-1.02523	-0.543789	-1.54682	-0.702089	-0.333371	-1.16631	-2.80953	-1.99259	-1.98276	-0.12125	-0.154733	-1.2068	-0.740104	-0.677521	-1.70754	-0.781543	-1.4559	-0.688342	-1.3925	-2.02962	-1.68935	-2.7255
ENSG00000162004.18	CCDC78	protein_coding	-0.549275	0.0339571	0.450717	0.17096	0.654092	0.266071	0.590089	0.453046	0.773035	0.934039	0.601163	0.740669	0.603705	0.267714	0.439232	0.786991	0.462547	0.777328	-0.248889	-0.577812	0.219995	-0.0339796	-0.10466	-0.258674	-0.774839	0.231065	0.0238056	-0.100569	-0.238595	0.572978	-0.613245	-0.717273	-0.440279	-0.774613	-1.631	-2.13567	-1.24295	-1.74801	-1.57146	-2.90563	-0.249552	-1.02605	0.077044	-1.32493	-1.55562	-2.50675	-3.51063
ENSG00000260422.1	Z97205.2	#N/A					2.37365	1.96394	1.1981	0.34316	-0.312312	-0.0659921	-1.30694	1.0122	-0.369701	0.432028	0.58863	-0.71084	0.837	1.5009	0.318477													-0.397662	-0.679156	-1.56348			-0.172345	-0.653394	-1.87884						-0.0342405	-2.16252	0.27789
ENSG00000079156.17	OSBPL6	protein_coding	0.865396	0.833613	0.234481	0.497348	0.525568	0.197111	0.0162827	0.300675	-0.927425	1.09929	-0.195074	0.0376988	0.137136	-0.183393	0.964436	-1.09627	0.396728	-0.165017	-0.907301	0.58006	0.456069	0.957758	0.568214	0.604924	0.937637	-1.83595	-3.06717	-0.88052		-1.75124	-1.06442	0.522641	-2.35839	0.3155	-0.748654	-0.307301	-0.875849	0.113799	-0.322972	-0.0314181	-1.49246	-1.91295	-1.66135	-1.31525	-0.801436	-1.86415	-0.860798
ENSG00000221890.6	NPTXR	protein_coding	1.02711	0.964853	0.946074	0.869285	-0.0736428	-0.555969	0.605957	-0.297322	-0.596167	0.774674	-0.00747143	-0.806291	-1.2528	-0.651093	0.371339	0.0420129	0.327695	0.256628	-0.070022	1.20817	0.678749	0.443475	0.669707	1.07695	0.350892	-2.00899	-1.25785	-0.792877	-1.24062	-0.900645	-1.8973	0.0424456	-3.81481	-0.534459	-0.547416	0.191009	-0.355847	-1.25014	-0.616931	-0.413702	0.212994	-0.153919	0.56192	-1.07747	-1.96657	-2.34167	-3.46606
ENSG00000206432.4	TMEM200C	protein_coding	-1.28125	0.656254	0.784165	1.24851	1.45528	0.476469	0.487433	-0.594386	-0.343816	0.314898	0.23677	0.51453	-0.796189	0.187494	1.10725	1.66225	-0.220277	1.35731	0.841851	-0.115529	-1.02765	-1.15843	-0.178345	-0.109784	-0.57717	-1.1089	-3.48868	-1.80814	-1.89173	-0.875422		-1.87716		-1.98741				-2.59343			0.76694	-0.817199	0.979383	1.1577
ENSG00000162913.10	OBSCN-AS1	lncRNA	0.347172	-0.0879401	0.162866	-0.825437	-0.135522	0.580712	0.577072	0.15594	0.135785	0.265238	0.247199	0.5487	0.682493	0.479444	0.231425	0.822247	0.687647	0.966514	0.400382	0.940556	0.336795	0.292494	0.54643	-0.194429	0.48537	-0.698777	-1.02999	-0.723843	-1.53444	-1.41801	-1.4213	-0.532325	-1.02098	-2.57609	-1.13101	-0.939497	-1.34108	-1.90378	-0.972671	-1.65057	-0.383059	-0.366995	0.515441	0.120197		-0.965633	-0.590748
ENSG00000163568.15	AIM2	protein_coding	1.70873	1.52364	1.77003	2.00045	-0.474775	-0.913652	-0.753253	-1.08745	-0.112051	-1.82124	-0.850261	-1.2184	-1.74504	-0.716783	-1.17047	-2.49538		-1.18616	-2.1829	1.36254	0.471896	-0.202579	0.834599	0.335213	1.02292	-0.800862	-0.161409	-0.515378	-0.35149	-1.10454	-0.419932	-3.10592			-1.83084		-2.50679	-1.77684	-3.4281	-3.48844	0.0147005	-0.113741	-0.268731	0.335121	-2.43868	-3.68084	-4.19097
ENSG00000133401.16	PDZD2	protein_coding	-0.388408	-0.930616	-0.198289	-1.55549	0.439428	-0.0655737	0.572857	-0.375205	-0.542616	0.160211	0.215028	0.511358	0.571626	0.107051	-0.112285	-0.778865	-0.468098	-0.302182	0.145754	0.376719	1.07607	1.80291	1.18786	1.10685	0.316416	-1.5961	-1.42181	-2.21615	-2.29949	-2.49741	-3.15663	-1.21951	-1.14484	-0.79687	-0.936044	-0.506121	-1.24811	-1.04305	-0.621106	0.645772	-2.11334	-2.11449	-1.53233	-0.970739	-0.206756	0.273904	0.148946
ENSG00000158710.15	TAGLN2	protein_coding	1.45194	1.21712	0.899229	1.30355	-0.0461275	-0.372393	0.260588	-0.400299	0.225128	0.13842	0.0687862	-0.74784	-0.711277	-0.761408	0.330546	-0.476486	0.116762	0.143943	-0.22394	0.818577	0.893472	0.817527	0.646672	0.708047	0.836574	-0.443128	-0.637588	-0.411759	0.146844	0.374456	-0.0296421	-0.646668	-0.669504	-0.841002	-1.89511	-1.68593	-1.87551	-2.74303	-2.07628	-2.17531	-0.191581	-1.16428	-0.623456	-1.05837	-1.57328	-1.17833	-1.40436
ENSG00000171840.12	NINJ2	protein_coding	0.936859	0.700554	-0.732263	-1.28271	0.859963	-0.281056	1.7323	0.0581886	1.13255	0.85295	0.454397	0.171562	0.672037	-0.0188498	0.245684	0.409947	1.37898	1.177	1.2718	-0.318279	-0.477898	-2.54166	-0.654138	-2.34797	-0.804348	-0.764521	-1.55573		-2.50127	-1.89964	-2.16186	0.812813	-1.73055	0.068445					-2.62852	-0.797345	-0.932526	-1.67432	-2.74842		0.103291	-0.121674	-0.957954
ENSG00000167680.17	SEMA6B	protein_coding	0.684753	1.03713	1.67214	1.35935	-2.3999	-1.2295	-0.279465	0.338803	-2.44497	-0.0162943	-1.31014	-0.740054	-0.604839	-1.39088	-0.297234	0.609427	0.17425	0.178225	0.811708	0.838012	0.966575	0.726904	0.598179	1.43753	0.0397922		-3.11539	-1.80725				1.25643	-1.07622	0.369725	-2.15274			-0.382561				-1.57601	-3.03692				-1.37907
ENSG00000162069.16	BICDL2	protein_coding	1.02264	0.440724	0.850847	0.556691	0.39018	0.299711	0.737234	-0.315249	0.521503	0.317721	0.864306	-0.246653	-0.128127	-0.042792	0.572093	0.52961	-0.630037	0.378666	-0.642234	0.825682	0.643167	0.518885	0.672446	0.341293	0.926951	-0.809593	-0.411126	-0.526853	-0.898876	0.601672	0.109334	-0.532759	-0.858077	-1.18211	-1.54748	-1.60383	-1.63023	-1.68468	-1.49223	-3.34652	-0.228513	-0.921692	-0.740622	-1.57664	-0.579751	-0.512363	-0.395442
ENSG00000118985.16	ELL2	protein_coding	0.991809	0.598433	0.937688	0.436759	0.649248	0.0192321	0.231744	-0.335404	0.071508	0.316134	-0.41541	-0.619249	-0.0792985	-0.22308	-0.022109	-0.72268	0.549781	0.352365	0.316646	0.930005	0.24877	1.14188	0.710155	1.14557	0.911949	-1.78054	-1.57259	-0.870357	-0.737393	0.366762	-0.807216	-0.374504	-1.60536	-0.724288	-1.10619	-1.14778	-0.428894	-1.05484	-1.16407	-0.741045	-1.34839	-2.24266	-1.88254	-1.69593	0.191423	0.363456	-1.5014
ENSG00000288062.1	AL136981.3	#N/A	0.637312	0.423983	0.0827829	0.661972	0.301422	-0.0527329	-1.3479	0.25335	0.156664	-0.516816	-1.3298	0.518585	-0.29466	0.128262	-0.538777	-0.858284	-0.594703	-0.512902	0.484356	1.61064	0.770156	1.37412	1.29502	1.22264	0.660117	-1.62433	-1.4768	-1.82813		-1.16154		-1.89391	-1.09177		-1.54195		-0.30127	-0.0730115	-0.596907	-1.05497	-0.340784	-1.97224	-0.683004	-1.00567		-1.55867
ENSG00000286085.1	AL109653.3	#N/A	0.653253	0.634392	0.776989	0.553975	0.679885	0.626979	0.624036	-0.507043	0.102786	0.423645	0.233782	-0.100689	0.089309	-0.181073	0.186736	-0.603761	0.066619	0.722767	0.176186	0.668837	0.440094	0.543043	0.611013	0.793765	0.62321	-0.203936	-0.0993092	-1.07867	-0.705969	-0.780969	-0.391242	0.123636	0.022916	-0.17812	-3.283	-1.41168	-2.01995	-2.7124	-2.90575	-1.98711	-0.252055	-1.62142	-0.170228	-0.487873	-0.447819	-0.310152	-0.323695
ENSG00000224888.4	AC138028.2	#N/A	-0.440691	-0.788307	-0.131344	-0.247593	-0.424589	1.14463	0.203494	-0.127616	-1.53172	0.0899593	-0.0320643	1.51042	0.910236	0.658126	0.0737967	-0.126959	0.594597	-0.0883173	-0.160415	-0.187883	0.169695	0.613291	0.460061	0.528699	0.173008	-0.696775	-0.432989	-2.17929	0.0645237	-1.36917	-1.82931	-2.25878	-0.519854	0.200405	-0.686398	-2.37811	-0.834034	-0.471393	-1.44809		-1.35407	-1.67059	-0.706283	-1.34506		-2.26612	-1.90371
ENSG00000123901.9	GPR83	protein_coding	0.444128		-0.606279	-0.534602	0.273065	0.936096	0.0540006	0.364983	-0.279236	-1.9145	-0.150687	1.57017	0.841339	1.17284	1.22879	1.04963	0.527832	0.260739	0.1524	-0.429621	-0.613792	-0.108113	-0.433415	-0.140137	-0.506707	-0.777564	-2.0668						-1.98144		-0.50227			0.619981	-1.84945	-1.5648	-0.948855		-1.29015			-1.50155
ENSG00000116990.11	MYCL	protein_coding	1.61839	2.11248	1.54397	1.47333	-2.78694	-1.19088	-2.15792	0.0105188	-1.37007	-0.457826	-2.10013	-1.18508		-3.01666	-2.69547	-1.97619	-0.655705	-1.25943	-0.752498	0.850042	1.35895	1.43234	0.980328	0.775746	0.947603	-1.96554	-2.81314	-2.16291		-0.456516		-0.658904	-2.09292	-1.65456	-2.48258		-1.89763					0.126943	-1.67627	-2.32149
ENSG00000114455.13	HHLA2	protein_coding	1.41025	0.431364	-0.625754	-0.0981398	0.540054	0.281481	0.801122	-1.24153	0.366176	-3.34168	-1.33176	-2.48186	-2.36324	-1.77624	-1.83417	-4.78993	0.617645	0.905923	-2.01875	1.02086	0.705113	1.18522	0.621496	0.920069	1.58548		-3.30849	-4.0051		-4.33735		-0.967112	1.94651	1.13901	-1.97571	-1.27396	-4.29673	-1.76733	-2.34419	-0.434541					-1.13507	-1.15924	-2.13738
ENSG00000231221.1	LINC01593	lncRNA					0.822823	0.849834	0.991665	0.00845524	0.929541	0.439455	1.04938	1.01322	1.17011	1.60123	-0.320587	1.27287	0.613814	-0.446081	0.295253	-2.24921				-1.98279	-2.51304	-2.91051	-1.79436	-1.76394	-0.652694	-2.14371	-1.81161		-1.3086	-1.52682	-0.424498	0.158304	-0.366655	0.543303	-0.213213	-0.448674	-1.49916	-1.91964	-0.898988
ENSG00000140092.14	FBLN5	protein_coding	1.07203	-0.954479	0.394866	0.472178	-0.574852	-0.525005	0.274938	-0.571063	-1.68748	-0.726325	-1.45476	-0.644834	-1.32662	-1.663	0.199438	-1.03194	-0.751579	-0.855614	-0.489524	1.12116	1.30128	2.15664	1.48712	0.141048	1.90908	-2.85086		-0.501778	-2.67568	-1.50829	-2.64377	0.365717	-1.09738	-0.333871	-1.91319	-1.23967	-0.585426	-2.51111	-1.36105		-1.11667	-0.666009	-0.947753	-1.11984	-1.13314	-2.30279	-2.28885
ENSG00000285517.1	AC010198.2	#N/A	1.56376	1.28445	1.09944	1.44037	0.136308	-0.237592	-1.39099	-1.1501	-1.69751	-2.61261	-1.11221	-2.23542	-1.30452	-1.47715	-0.27079		-0.287167	-0.00951948	-0.089405	0.97064	0.906127	1.31394	1.54959	1.73677	0.123751	-1.2666	-0.752133	-2.00884	-1.97165	-0.617539		-1.18623	-1.16509	-1.07875	-1.97679				-3.10977		-1.08306	-0.732182	-1.14178	-0.478569			-2.21176
ENSG00000102996.5	MMP15	protein_coding	1.00244	0.917907	0.960773	0.677472	-0.543478	-1.79949	-0.63262	-0.674297	-0.830801	-0.145339	-0.485455	-0.286828	-0.770384	-0.994891	-0.4503	1.05489	0.226079	-1.00315	-1.53252	0.772769	1.26361	1.03187	0.571289	0.61048	0.857533	-2.37853	-2.09336	-3.22849	-3.23556	-0.666559	-3.92784	0.659885	1.30253	0.854868	-1.41275	-0.244355	-1.15582	-1.73412	-1.7802	-0.905214	-2.42867	-2.88027	-2.73413		-0.352442	0.432983	0.184315
ENSG00000142583.18	SLC2A5	protein_coding	0.861273	0.311048	0.308968	-0.0975663	0.494396	0.552862	0.499191	-0.385218	0.147546	-0.0789975	0.343473	-0.679213	-0.476233	-0.188826	0.235051	0.540985	0.423832	0.648572	0.134625	1.09807	1.08179	1.25733	0.586955	0.120447	1.34687	-1.30579	-0.807275	-1.61887	-1.22985	-1.1076	-1.32481	0.0137917	-0.940533	-0.346139	-0.209198	-0.261149	-0.792624	-0.728289	-0.162235	-1.01309	-1.43823	-1.67123	-1.16601	-1.93753	-1.04191	-0.98828	-0.788009
ENSG00000231551.8	AC245100.4	#N/A	-0.856948	-0.915244	-0.374521	-0.0751433	0.0736811	0.677696	0.5025	-0.125068	0.0834442	0.596541	0.662433	0.735078	0.630173	0.851811	0.662977	0.201149	0.106025	0.198163	-0.455443	0.74488	0.755879	-0.0413028	0.911378	0.237806	0.426047	0.0318319	-0.122219	-0.982701	-0.226735	-0.391847	-0.719385	-1.29647	-0.884656	-0.991546	-1.43039	-2.05617	-1.08798	-1.33512	-1.20974	-1.28255	-0.304153	0.144989	-0.167523	-0.280079	-1.88277	-4.33599	-2.55647
ENSG00000117245.13	KIF17	protein_coding	0.826274	1.49295	1.72733	2.00422	-1.16802	-0.784165	-1.12297	-0.00673287	-0.844679	-1.02458	-1.247	-0.759767	-0.688421	-0.628032	-0.701624	0.0412949	-1.1959	-0.762992	-0.426038	1.33942	0.654479	0.976389	0.262234	1.17628	0.475852		-1.92082	-2.56463		-2.91801		0.237571	-1.0507	-1.14463	-0.418863	-0.144528	-0.899256	-0.725067	-0.748667	-0.62829	-2.11691		-1.02913			-2.6219	-2.47293
ENSG00000286067.1	AC004263.2	#N/A	0.713447	1.09832	1.18389	1.17795	0.310721	0.704256	0.356643	-0.0545717	-1.37606	0.455265	-0.677569	-0.254525	-0.295039	-0.494126	-0.56522	-1.10004	0.350447	0.189882	-0.0621577	0.807052	0.767963	0.424899	0.947221	1.12712	0.621832	-0.947991	-0.563882	-1.16049	-1.53862	-1.25672	-2.45074	-1.03747	-1.05432	-1.0114	0.0611024	-0.529035	-0.439833	-0.633344	-0.337099	-0.87479	-1.50723	-0.972535	-1.05086	-0.861612	-2.01325	-1.76048	-1.20606
ENSG00000268545.1	VN1R107P	unprocessed_pseudogene					0.742881	0.991689	0.797584	0.0212339	1.01624	0.595336	1.08939	1.4185	1.1583	0.871726	0.977533	0.851054	0.43478	0.614649	0.342495		-0.580453					-0.742612	-1.65724			-0.694959			-1.55345				-0.745675						-0.868691	0.077762	0.0982427	0.0392652	0.0770547
ENSG00000214491.8	SEC14L6	protein_coding	0.077071	0.136706	-0.178336	-0.106138	0.889754	0.519991	0.731582	-0.387548	0.334898	0.0430004	0.171553	-0.469417	-0.520567	-0.107515	-0.400049	-0.0676751	0.579811	0.724933	0.430704	0.200216	0.287748	0.505821	0.131321	0.0272244	0.360591	0.586394	0.552029	0.374004	0.248382	0.575858	0.345346	-0.333414	-0.0199105	-0.439593	-5.13707	-5.6185	-5.24113		-5.35154	-4.26379	-0.26735	-0.435823	-0.0903817	-0.417069	0.0684168	0.486724	0.255914
ENSG00000172716.16	SLFN11	protein_coding	-0.077074	0.0847012	0.39489	0.546115	1.18908	0.636031	1.13853	0.0743009	0.719745	1.15378	0.506349	0.271165	0.323724	0.398007	0.785532	0.794278	0.366074	0.954261	0.338459	-0.726397	-0.541895	-0.877447	-0.559553	-0.393209	-0.732065	-1.46606	-1.53319	0.159197	0.700387	-0.741822	-0.587447	-0.136532	-3.03451	-0.362949	-0.165866	0.0305374	-0.518067	-0.389047	-0.00407483	-0.765677	-1.87402	-3.97754	-1.4203	-1.32265	-1.70936	-1.90441	-1.68216
ENSG00000249700.9	SRD5A3-AS1	lncRNA	1.05633	1.02131	0.5445	0.620235	0.350024	0.218952	0.708225	-0.375932	0.0750905	-1.43809	-0.390129	-0.446489	-0.115033	-0.116073	-0.219402	-0.132947	1.3567	0.442418	0.940189	0.476392	0.908603	0.79201	0.494802	0.532973	0.689188	-1.73074	-0.940357	-1.75572	-1.10443	-0.823775	-0.617863	-2.22096	-0.873249	-2.34826	-0.780858	-0.601205	-0.234643	0.330831	-0.082619	-0.58681	-0.712023	-1.42174	-1.38491	-0.757644	-1.08482	-0.455761	-1.43551
ENSG00000261371.6	PECAM1	protein_coding	-0.0383229			0.98464	0.742096	0.895191	0.388538	0.0832749	-0.133196	-1.95981	0.218103	-0.0931813	0.0842547	0.0695561	0.169	-1.15515	-1.93043	0.769825	-0.684048	-0.042629	1.96727	1.69841	0.819456	1.05694	1.64924			-0.75994				-0.409022	-1.35446				-1.19338	-0.446456	-1.88969		-1.37146
ENSG00000147592.9	LACTB2	protein_coding	0.668987	0.155039	0.15689	0.425723	0.700837	0.0285078	0.767711	-0.405633	0.81103	0.435651	0.528134	-0.153744	0.27134	-0.0217831	0.575039	0.552011	0.612535	1.08658	0.173888	0.328728	0.560382	0.436485	0.384535	0.134768	0.999001	-0.743145	-0.422774	-0.670776	-0.444108	-0.872908	0.898708	-0.87161	-0.223201	-0.673862	-1.94397	-2.21658	-2.05819	-1.08777	-1.99823	-1.05137	-0.444231	-0.952642	-0.739451	-0.466639	-1.39807	-0.58536	-0.696973
ENSG00000279196.1	AC135048.4	#N/A	1.22045	1.38496	1.50196	1.14223	0.128005	-0.152271	-0.162798	-0.601415	-0.6608	-0.606035	-1.0499	-1.02081	-1.14259	-1.17754	-1.31778	-1.2583	-0.00186632	0.656386	0.299148	0.341239	0.955264	0.893299	0.775821	0.909906	0.991983	0.31511	-0.181901	0.287373	-0.685661	0.649714	-0.324796	-1.73015	-1.45106	-0.829661	-2.01657	-1.43906	-3.06343	0.461737	-0.989526	-1.39475	-1.61241	-1.1599	-1.95269	-2.85219		-3.40265	-2.25239
ENSG00000185818.8	NAT8L	protein_coding	0.0735861	1.18135	1.18286	1.27838	-2.77193	-1.56172	-0.315429	0.0203683	0.171066	0.632315	-2.08567	-0.511035	-0.695299	-0.323852	-0.0228069	-0.785919	1.08501	-1.79896	-0.520001	1.20407	1.26657	1.52051	1.18736	0.625884	0.454983		-2.80005	-1.47991	-1.8387			0.431192	-2.07925	-1.22315	-0.714246	-0.198116	-0.50054	0.0275792	-0.186266	-1.09582	-2.75735	-2.29033				-1.09045	-2.72172
ENSG00000287326.1	AL589787.1	#N/A	0.648882	0.110786	0.265353	1.50886	-0.741899	-0.674721	0.515288	0.531206	0.526693	1.3124	1.22104	-0.716417	-0.320031	-1.21963	0.76354	0.332656	0.272559	0.455621	-0.894282	0.26633	0.907103	0.121839	1.56655	1.1452	1.155										-1.36508		-0.758444		-0.413438	-1.21861
ENSG00000226067.7	LINC00623	lncRNA	1.3589	0.754717	0.684433	0.936351	-0.253095	-0.0406134	0.0649287	-0.46222	-0.737672	0.165501	0.110541	-0.734832	-0.345816	-0.623309	0.578584	-0.565479	0.17571	0.560781	0.211208	1.08129	1.09377	0.752815	1.0119	0.514027	0.997517	-0.51765	-0.472667	-1.02836	-0.169911	-0.0671848	-0.561306	-0.126187	-1.14557	-0.680127	-2.09772	-1.97864	-1.0233	-1.64471	-1.09766	-2.99631	0.0456196	-0.39914	-0.672112	-0.592266	-2.12074	-1.80054	-1.05757
ENSG00000116741.8	RGS2	protein_coding	0.906803	1.39506	1.04487	1.42847	-1.64958	-2.70938	-1.71842	-1.96719	-1.00533	-1.90251	-0.23225	-0.559964	-1.86351	-1.21055	-0.932831	-1.76805	-1.70669	-2.34422	-2.06431	0.732655	0.445324	0.686088	1.60051	1.15865	0.819614	-4.51882	-3.47809	-2.84883	-1.38539	-0.964732	-1.30333	-3.44511	-3.20722	-3.62403	0.773773	0.573758	-1.08862	-0.593769	-1.14812	0.69647	-3.65952	-4.51979	-3.15228	-3.82063	0.905822	1.1143	-1.71094
ENSG00000233214.1	AC002511.2	#N/A	2.14506	1.3085	1.62851	0.778269	-1.65694	0.401523	0.331555	0.247544		-1.64194		-1.80663	-1.74132	-0.74151			-0.570506	-0.0967699	-0.668679	1.06301	1.52493	0.508031	0.58699	0.848781	1.5112							-0.510754			-1.51957			-0.221538	-0.950375				-1.71219				-1.7511
ENSG00000105967.16	TFEC	protein_coding	0.702609	-1.21097	-0.344205	-1.0635	0.928255	-1.21266	-0.313661	-2.22163	-0.878607	-2.18604	-2.94385	-2.96314	-3.23333	-3.27945	-2.89841	-3.96989	-0.386455	-1.08645	-4.42401	1.74598	1.64312	1.87952	1.29049	1.30609	2.41621	-4.27567	-3.71968	-1.89974		-4.10986		-2.30188	-3.04458	-2.24379	-1.248	-1.00096	-2.72694	-1.24792	-1.36441	0.0216996		-3.23945			-1.97939	-1.4695	-1.66116
ENSG00000132386.11	SERPINF1	protein_coding	1.53082	0.579152	1.19144	0.952426	0.350752	-0.195389	0.383674	-0.468512	0.00483724	-0.362416	-0.361234	-0.282524	-0.691465	-0.463941	0.914492	-0.345366	0.38839	0.430614	0.502674	0.844087	0.304067	0.617502	0.604391	0.767054	0.662247	-1.01748	-1.27824	-1.52176	-1.43033	-2.04751	-1.60335	-0.126577	0.519428	0.153476	-1.00606	-1.0231	-1.22143	-1.09266	-1.59795	-1.68677	-0.761561	-1.20463	-0.839643	-0.809844	-1.02357	-0.381631	-0.632009
ENSG00000279404.1	AC008739.6	#N/A		-2.15679		-2.23897	0.0210699	1.4667	1.03919	0.631781	1.04161	1.44035	-0.444998	0.719075	0.862279	1.20194	0.555555	0.741718	1.12223	1.11987	0.447011	-2.62163	-0.569208	-1.22099	-0.987244	-2.31899	-2.24451	-1.95504	-0.775556	-0.156556		-1.86709					-1.48174		-1.25027	-0.404396	-2.59625	-0.281951		-0.768983	-2.04797	-1.68644		-2.86185	-1.44256
ENSG00000167550.11	RHEBL1	protein_coding	0.78955	0.890507	0.865584	0.994644	-0.374076	0.375655	0.282521	0.185763	0.187613	-0.486425	0.56708	0.880553	0.196854	0.735908	0.937923	-0.179797	0.303871	0.0424339	0.252769	0.406568	-0.917822	-0.4085	-0.0330549	-0.191837	-0.00482357	-0.919417	-1.04244	-1.13288	-0.255517	-1.03611	-1.04353		-1.73384	-1.68236	-1.05508	-1.14219	-1.9226	0.660813	-1.11888	-0.947902	0.477798	-2.32953	-0.656658	0.117455	-0.675843	-2.89642	-1.47749
ENSG00000152128.13	TMEM163	protein_coding	1.10274	1.30618	0.769384	0.839147	0.898469	0.602462	1.24971	-0.668834	-0.970529	-0.613277	-0.801449	-0.526082	-0.210199	-1.2817	0.109161	0.128247	1.29255	1.43934	0.489773	-0.928072	0.125383	0.724093	-0.564093	-0.171198	0.813573	-1.49289	-2.57373	-1.24497	-1.62136	-1.63236		-0.624564	-0.510172	-0.262048	-0.796542	-1.76609	-0.574511	-0.140149			-1.85892	-2.06326	-2.47006	-2.09169	-0.013649	0.399224	0.760443
ENSG00000169896.18	ITGAM	protein_coding	1.05707	1.02757	0.939439	0.791191	-0.135309	-0.368997	0.0899107	-0.0740023	0.262601	-0.116393	-0.413755	0.191607	-0.0010567	-0.3349	0.657444	0.380805	-0.842081	0.197307	-1.05953	1.20287	0.902512	0.319731	0.0548806	0.735513	0.689864	0.19624	-0.486289	-1.01363	-0.52791	-1.0445	-1.0091	0.496838	0.0903952	0.444656	-1.55485	-1.16097	-1.67563	-0.766582	-0.869667	-1.88106	-1.87398	-2.56456	-2.97688	-2.57302	-0.728343	-0.90979	-0.54611
ENSG00000285917.1	AL109924.4	#N/A					1.2631	1.78637	0.939767	0.113413	0.307288	0.362504	0.0429888	1.04838	1.36955	1.39938	-0.396769	-0.706679	0.367933	0.0302184	-0.554709	-1.55702	-0.263924	0.95671	-1.54133	0.0225198	-0.162862	-1.47885	-1.08083														-1.64472	-1.18053	-0.933777	-0.616706		-0.532905	-0.995349
ENSG00000134531.10	EMP1	protein_coding	1.51569	1.14765	0.0438958	0.59767	0.370453	-0.0682528	0.721029	-0.443357	0.31744	0.156277	-0.788606	-0.652039	-0.0645238	-0.275287	0.69937	0.713931	0.566757	1.2831	1.57423	-0.456903	-1.29311	0.424774	-1.17052	-1.05479	0.460255	-2.12511	-2.49256	-2.03982	-1.4953	0.876202	-1.85976	-0.756764	1.06489	0.109717	-1.63979	-1.09458	-0.716548	-1.2032	-2.18596	-1.56439	-1.35596	-1.59255	-1.25358	-1.07128	-0.133113	-0.686742	-1.28014
ENSG00000008086.13	CDKL5	protein_coding	0.449218	0.782303	1.25202	1.32469	0.646069	-0.159182	0.599593	-0.0939446	0.355642	1.06988	-0.174043	-0.410621	-0.119079	-0.500024	-0.15244	-0.798982	0.135989	0.0862249	-0.713226	1.16585	0.980515	0.638635	1.09274	0.117863	0.539632	-0.647446	-0.449729	-1.05426	-0.45796	-0.822364	-1.16445	-0.850967	-0.69973	-0.766835	-0.956736	-1.23833	-1.25689	-1.88106	-0.938455	-0.764851	-1.35268	-1.35918	-1.10001	-0.867291	-1.03968	-0.604894	-0.88315
ENSG00000282164.3	PEG13	lncRNA	0.573894	0.241089	1.08646	1.06918	-2.1264	-0.0862706	-1.06249	-0.146671	-0.481937	-0.753804	-1.46676	0.650586	0.164773	0.144316	-0.451394	-0.198882	-1.25605	-1.2736	-2.57539	0.915622	1.14486	1.71583	1.25876	0.412334	1.12794	0.387217	0.406152		-2.28752	-1.94545		-1.34913	-0.617173	-0.152856	-2.29121	-2.16745	-1.18688		-1.54365	-0.934551	-3.22834	-2.10815	-1.08769	-2.76007	-0.508968	-0.417318	-1.68727
ENSG00000215174.2	NLRP2B	protein_coding					-0.897283	0.334427	0.1924	0.87285	1.36609	0.56539	1.55117	1.37091	0.687188	0.93897	0.206851	0.680934	0.626455	0.129891	1.21112	-0.373309		0.422149		-0.245521	0.0163167		-0.526197	-0.452947					-1.03995		-0.872167						-1.07309			-0.693976
ENSG00000160972.9	PPP1R16A	protein_coding	0.402633	0.35569	0.0451724	0.17232	0.585079	0.426695	0.793261	0.153148	0.836915	0.735055	0.601842	0.36934	0.353114	0.250447	0.846886	0.971671	0.487365	0.685932	0.814796	0.101966	0.153227	0.404519	0.0537841	-0.116763	0.232212	-0.878468	-1.01707	-1.00052	-0.879789	-0.765762	-1.4337	-0.689171	-0.837072	-1.01797	-0.55154	-0.583967	-0.755926	-0.110192	-0.4882	-1.34492	-0.985434	-1.12285	-1.19199	-1.25269	-0.846617	-0.62915	-0.447552
ENSG00000177932.7	ZNF354C	protein_coding	-0.551699	-0.615915	0.689611	-0.129178	1.29425	0.568464	0.935386	-0.0612157	0.743974	0.913452	0.907134	0.237906	0.613384	0.566469	0.28108	0.646763	0.623803	0.794986	0.827829	0.172097	-0.240157	-0.058959	-0.348972	-1.00065	-0.337034				-3.91334			-0.100974	0.0751985	-0.130827	-0.16527	-1.04908	-0.69333	-1.18602	-0.487197	-2.19972			-4.88623		0.0219809	0.268672	0.649513
ENSG00000131370.16	SH3BP5	protein_coding	1.21188	1.56074	1.18114	0.700104	0.134694	-0.753075	-0.542597	0.0280213	0.673918	0.846625	0.726152	-0.110112	-0.613094	0.0808119	0.530688	-0.153895	-1.14502	-0.716774	-0.90534	0.374908	0.685577	0.221162	-0.22413	0.564967	0.188545	-1.60007	-1.90947	-2.02442	-1.61548	-1.1021	-2.06984	-0.471798	-1.34507	-0.626176	-0.255821	-0.582121	-0.498936	-1.90736	-0.304037	-1.53006	-1.85168	-2.22499	-1.87709	-2.02455	0.455263	1.01336	0.101715
ENSG00000170545.17	SMAGP	protein_coding	1.84788	1.7223	1.49808	1.57072	-0.239476	-0.821775	-0.297986	-1.34261	-0.975413	-1.55545	-2.13248	-2.15199	-2.73897	-3.04175	-2.17961	-2.37411	-0.093825	0.189816	-1.7435	1.16497	0.814809	1.15313	0.78079	0.390515	1.60245	-1.86743	-1.38569	-3.38922	-1.28916	-0.990341	-2.16511	-0.946394	-0.709394	-1.0529	-2.19061	-1.54339	-1.86411	-1.97601	-1.85735	-2.04693	-2.94098	-1.75044	-2.31944	-2.66378	-0.136312	-0.445901	-0.585641
ENSG00000235387.5	SPAAR	protein_coding	1.37342	1.10386	1.51052	1.31422	-1.17378	0.405081	1.44177	0.0354046	-0.256118	-0.00976962	-0.128288	0.187081	-0.486145	-0.583788	-1.15576	-1.83732	1.30392	1.30683	-0.222505	1.08598	0.841478	0.180268	0.687712	-0.701583	0.781192							-0.345359	-0.906569	-1.50883	-0.281152												-1.96926
ENSG00000136830.12	NIBAN2	protein_coding	0.819999	0.799979	0.693249	0.788578	0.382695	-0.0452069	0.458967	-0.183546	0.404208	0.381433	-0.0500022	-0.383576	-0.184168	-0.306051	0.172637	0.0579304	0.393861	0.26979	0.474022	0.904595	0.941695	0.908811	0.690119	0.678107	0.742224	-0.747467	-0.676933	-0.515652	-0.284234	0.864307	-0.930124	-0.862513	-0.443789	-0.876221	-1.05134	-1.36474	-0.504515	-1.41321	-1.19906	-1.62824	-0.64813	-1.26152	-0.921245	-1.48483	-1.39529	-1.00047	-1.22841
ENSG00000197520.10	FAM177B	protein_coding	-0.133724	0.335533	0.220113	-0.441507	1.24203	0.585887	0.279704	-0.262808	1.42584	0.80533	-0.273472	-0.248036	-0.159631	0.0842932	1.70297	0.374027	0.922386	1.80835	0.79163	-0.170184	-0.518171	0.0763873	0.718047	-0.239305	0.461475	-1.17516	-1.80294	-1.10885	-0.0329081	-0.461275		-1.8429	-1.32045				-0.890882	-0.0342096		-1.89271	0.369272		-0.488535	-0.493371		-1.51119
ENSG00000204291.11	COL15A1	protein_coding	1.36089	-0.109952	-1.02379	-0.941022	-1.24656	-0.638882		0.662852	-1.29761	0.454763	-2.02992	-1.124		-1.02416	-1.22481		0.203063	-0.233069	-0.967302	1.56079	1.15471	1.34033	1.64985	1.4367	1.79872		-2.10998	0.11309	-1.16097	-1.80299	-0.407513	-1.4896				-1.67427				-0.722827	-1.37508	-1.58093	-2.00229
ENSG00000071242.12	RPS6KA2	protein_coding	-2.65463	-1.432	-2.13068	-2.64525	1.18468	0.840494	1.16211	-0.151814	1.05052	0.80142	0.576446	0.0745212	0.446816	0.0933319	0.664219	0.802073	0.66687	1.67298	1.55564	-2.26719	-1.98755	-1.04421	-2.14692	-1.46815	-1.68365	-1.74258	-1.73437	-3.24373	-3.3445	0.0422816		0.959756	1.06623	1.0648	-2.34984	-1.8983	-1.6638	-2.75848	-3.11081	-2.49876	-0.874187	-2.11491	-1.46558	-1.44113	-2.1114	-2.13541	-2.28867
ENSG00000134013.16	LOXL2	protein_coding	0.64207	1.02731	0.953139	0.909267	0.114488	0.125463	0.089081	-0.359605	0.0988039	0.372915	-0.114272	-1.08646	-0.935706	-0.791702	0.169398	-0.841489	0.261225	0.52262	0.293259	0.707543	0.550841	0.736918	0.602509	0.874669	0.503897	-0.644346	-1.14359	-2.00885	-1.76784	-0.0793115	-1.94003	-0.440982	-0.694149	-0.630963	-1.41958	-1.08411	-2.39672	-2.51205	-2.16702	-1.74621	0.940846	0.738547	0.929651	0.674467	-1.70972	-2.08182	-2.21523
ENSG00000198729.5	PPP1R14C	protein_coding	0.623508	0.660111	-0.0142416	0.151908	-1.10663	-0.77235	0.0804476	-0.449879	-0.170264	0.0627316	-0.644438	-0.248885	-0.540534	-0.516114	0.601429	-0.653178	0.254961	0.556818	0.33034	-0.259442	0.0745468	1.11209	0.0361613	-0.455224	0.542679	-1.21782	-2.27562	-2.22643	-2.11198	-0.598939	-3.3766	0.129145	1.35457	0.809684	-2.4183	-2.23841	-3.04661	-1.53111	-1.63791	-2.41289	-1.78466	-2.30371	-3.37275	-2.32412	1.1067	1.34106	1.31071
ENSG00000197721.17	CR1L	protein_coding			-1.42142		1.16783	0.519002	1.0529	-0.0641156	0.138006	0.404284	1.55092	1.13162	0.83796	1.25183	0.718233	-0.571555	0.382769	0.976665	0.946467						-1.68728	0.573113	-0.514648	0.426016	-0.298209	0.544325	0.084508				-2.54956	-0.683013	-1.32844	-0.905703	-1.64212	-1.72516	-0.552217	-1.06187	-1.08539	-1.76394		-1.94522
ENSG00000171462.15	DLK2	protein_coding	0.0313166	0.592973	0.242718	0.437211	-0.194369	0.346853	0.337664	-0.35893	-0.631583	0.0270661	0.815432	-0.0727895	-0.712609	-0.170308	1.90995	-1.33509	-0.324734	-0.202311	0.174157	1.11549	1.19709	1.24986	0.583993	0.010618	0.289524	-1.19478	-1.32653	-1.37011	-1.07904	-2.61947	-2.08937	-1.19902	-0.870276	-0.809956	-0.338166	0.0606726	0.194408	0.314034	-0.17404	-0.296193	-1.80541	-1.4075	-1.10446	-1.31414	-1.1897	-1.55744	-2.25516
ENSG00000183484.12	GPR132	protein_coding	0.792422	1.18572	0.652132	0.762219	-0.555536	1.085	0.329936	0.109889	0.119041	0.0861702	-0.344263	0.505998	0.331971	0.0462071	-0.15372	-0.508532	-0.453591	-0.451808	-0.318534	1.16345	-0.0660398	-0.529608	-0.466343	-0.742928	0.615723	-3.72259	-1.17495		-1.50027	-1.745		0.236287	0.897886	0.221611	-1.8712	-0.992947	-3.55272	-0.168997	-1.58711	-0.994486	-1.96955	-2.04833	-1.79967	-2.08003	-0.0844769	0.532648	0.381667
ENSG00000075886.11	TUBA3D	protein_coding	0.989961	0.895899	0.855406	1.26077	-0.287768	0.259664	0.121085	-0.346277	-0.453115	-0.102134	-0.239378	0.61499	-0.262624	-0.284025	-0.739721	-1.27147	-0.906783	-0.682202	-0.693071	1.46078	0.275827	1.92291	0.0431736	0.0177626	0.902996	-0.364263	-0.732771	-1.35348	-1.53909	-1.08221	-3.2357	-1.21614	-0.515554	-1.91659	-1.62863	-1.71242	0.201408	-0.632082	-1.16395	-1.74746	-1.07017	-0.851303	-0.911589	-0.592456	-0.783836	-0.772174	-1.48247
ENSG00000184612.8	RPL7P26	processed_pseudogene	0.766318	0.0742067	0.783424	0.297521	-1.37777	0.561202	0.447431	0.453833	0.764344	0.751387	0.462314	0.300444	0.552441	0.0209789	0.910293	0.0498774	-0.492283	0.293117	-0.128809	-1.04932	-0.297691	-0.121145	1.26197	0.367112	0.809576	-1.34262	-1.58471		-1.90152	-0.238059	-1.62849	-1.61109	-2.14609	-1.70619	-0.915849	-1.78545	-0.67339	-1.0552	-0.18105	0.145846	-1.49296	-0.660019	-1.07039	0.0286399	-0.0388294	-0.826235	-0.656024
ENSG00000280435.1	AC006058.4	#N/A	0.775676	1.13729	1.7225	1.84071	-0.998079	0.127899	-0.379627	-0.300903	-1.47907	-0.209679	-0.0218397	-0.0427215	-0.359596	-0.451802	0.553074	0.245133	-2.50801	-0.227745	-1.08378	1.04467	0.758486	0.5164	0.970551	-0.324341	0.632722	-0.892697	-0.883182	-1.98262	-2.57505	-0.749243	-1.81277	-0.981499	0.0539294	-0.0146313	-1.40525	-1.46978	-1.28269		-1.40042				-2.33305	-3.41901	0.0604326	-0.0999315	-0.350282
ENSG00000130303.13	BST2	protein_coding	0.3428	0.91893	0.812806	0.759946	0.799264	0.22818	1.12023	-0.0494052	0.997965	0.696318	1.127	0.335886	0.551138	0.38061	0.871439	0.571502	0.00826981	0.518406	0.452001	-0.064526	-0.726377	-1.20651	-0.958115	-0.286915	-0.667931	-0.858809	-0.95353	-0.144318	-0.0993309	-0.456521	0.124043	-1.53914	-0.134337	-0.934358	-0.662036	-1.32128	-1.65787	-2.38255	-0.942582	-1.72057	0.0669119	-0.448047	-0.496302	-0.584987	-2.05443	-2.14983	-2.04489
ENSG00000248318.1	AC104958.1	#N/A	-1.15674		-0.471483	-0.0390201	-0.177222	0.487973	0.0452726	0.0960514		-0.182166	-0.298444	1.23244	1.20984	0.619605	-0.219793		0.786585	-0.0230536	0.295139	-0.393981	0.923009	0.670655	1.88881	0.454674	0.895475	-1.30681							-0.781169			-0.515946			-1.33335			-1.01336	-0.766436	-1.08129
ENSG00000106070.20	GRB10	protein_coding	0.841097	0.634369	0.286836	0.659119	0.59847	0.0947779	-0.0453134	-0.205315	0.472935	0.38218	-0.369726	-0.342041	-0.148407	-0.16065	0.385954	-0.240829	0.130113	0.489761	0.228764	0.382577	0.0948713	0.410761	0.216012	0.523124	0.219859	-2.45482	-2.86124	-3.47915	-1.90126	-0.65701	-3.1349	0.412227	1.21531	0.77403	0.0323014	-0.283583	0.0649322	-0.033088	-0.0698273	-0.27232	-1.93199	-3.41758	-2.03819	-2.61771	-0.2777	0.0165163	-0.219464
ENSG00000105982.17	RNF32	protein_coding	1.17924	0.687443	1.01983	1.05214	0.328612	-0.00676144	0.403795	-0.476233	0.0286984	0.127894	0.368417	0.035858	0.0831948	0.168411	-0.125854	0.116214	-0.444445	0.0511566	0.152487	0.83391	0.781213	0.47764	0.711784	0.537589	0.738953	-0.691456	-0.459322	-0.287796	-0.401783	-0.493434	0.3562	-0.575134	-0.170109	-1.39876	-1.89253	-2.13831	-1.22197	-1.1818	-1.98869	-1.36954	-0.609378	-0.75562	-0.477268	-0.505281	-2.68105	-0.81242	-0.474509
ENSG00000177294.7	FBXO39	protein_coding	0.627066	0.279428	0.408867	0.451005	0.827011	0.449057	-0.422035	-0.414291	0.145837		1.43617	1.95278	0.395364	0.731107	0.145986	-0.676267		-0.939077	0.432675	0.362637			0.45894	0.199049	-0.136873	-0.781835						-0.368673	-0.538493		-1.3888		-0.782621		-1.47172			-1.15362				-1.13333
ENSG00000181458.10	TMEM45A	protein_coding	1.18107	0.913387	1.1508	1.03412	0.118834	-0.137244	0.0463305	-0.255864	0.40629	0.568909	0.513595	-0.81554	-0.581914	-0.22106	0.523725	-0.454672	-0.16914	0.104532	-0.667469	0.612611	0.845626	0.575912	0.455584	0.591031	0.757522	-0.169352	-0.336671	-0.247406	-0.412833	0.013275	0.320863	-0.756463	-1.26011	-1.1731	-2.12366	-2.43361	-2.64608	-3.23522	-2.27172	-2.83821	0.254146	-0.310245	-0.237839	0.114424	-0.93047	-0.540468	-0.515831
ENSG00000251411.1	AC093827.3	#N/A	0.678983	0.192185	0.475923	0.600801	-0.370323	0.0316148	-0.459088	-0.272958	-0.853972	-1.22972	-0.600183	0.139014	-0.740787	-0.211963	0.0446462	0.030722	0.316877	0.223413	0.118901	1.355	1.27168	0.645753	1.13337	1.62241	0.803767	-0.661935	-0.444935		-1.15455	-2.44541			-0.290902	-1.57125	-0.533186	-0.680026	-1.44759	0.439563	-1.22453	-1.59988	-0.706852	-2.22662	-1.32269	-1.25015		-1.02918	-1.16902
ENSG00000246528.3	AC079089.1	#N/A	-0.969329	0.409191	-0.528568	0.163933	-0.369056	0.464281	0.144322	0.252978	1.21338	0.948106	1.16244	0.727908	1.52807	0.864038	1.62467	0.323209	0.215202	0.83402	0.339033	-0.189052	-0.0600222	0.61339	-1.17929	-0.0693976	-0.169626	-1.76305		-0.251505								-1.55679		-0.184616
ENSG00000230847.4	OCLNP1	unprocessed_pseudogene					0.589141	1.27429	0.641601	0.420374	0.132067	1.2093	0.444298	0.724024	0.700655	0.89275	0.134324	1.21478	0.640343	0.642908	0.875502							0.187048	0.0033726	-0.711268	-0.0225196	-1.1016	0.125556	-0.754807	-0.362088	-0.519242	-2.11					-1.00383	-0.178605	-0.599644	0.11084	-0.315789	-0.0406301	-2.49491	-0.430742
ENSG00000118729.12	CASQ2	protein_coding					0.129105	0.244538	0.0484692	0.67217	1.84516	1.79178	1.51298	0.806458	-0.0909699	1.19129	0.200544	1.99594	0.279208	-1.76787	-0.596443																-0.568029	-0.457824	-1.85835	-0.682131	-0.233931	0.929348			-2.01762		0.0540366	-0.941737	-1.41311
ENSG00000131015.5	ULBP2	protein_coding	0.662193	0.936683	1.21803	1.3234	-0.0587189	-0.628757	-0.318697	-0.32599	-0.264563	0.534229	0.27792	-0.461621	-0.957583	-0.215567	0.304258	0.503862	-0.286	-0.507898	-1.18725	0.68826	-0.101586	-0.497134	0.423205	0.737167	0.40473	-3.19065	-3.33144	-2.30891	-2.9888	-3.06162		0.512766	0.574873	0.642849	-0.222127	0.549381	-0.50087	-0.752311	-0.132372	-0.441794	-2.91149	-2.18183	-2.86789	-3.46556	0.444426	0.498843	0.321673
ENSG00000270110.2	AL353593.2	#N/A	-0.460397	-0.761836	-0.0632112	0.402812	-0.715756	1.37139	0.0110728	-0.488689	-1.36179	-0.148002	0.309025	1.06858	0.78384	0.517906	-1.57802	-0.483516	-0.532428	-0.297655	-1.42493	1.01914	0.979964	0.701458	0.782437	1.04975	0.867302	-1.55951	-2.80588		-1.84442			0.0272429	-0.212483	-0.361356	-1.85015		-1.0463	-0.844485	-0.916604	-1.65905	-2.76335	-1.64435	-0.623414	-0.68516	-0.530272	-1.60586	-0.804078
ENSG00000183784.7	DOCK8-AS1	lncRNA	-1.7443	-2.54193	-1.98945	-1.88543	1.60725	0.685185	1.06963	-0.0848534	0.610491	0.575862	1.49026	0.378579	0.627343	0.635067	0.167195	1.89376	0.561965	1.00174	-0.636616	-0.219371	-0.181776	0.295804	0.158099	-1.98191	0.084783	-0.115449	-0.250101	-0.589022	-0.469224	-1.20472	-0.753952	-3.06588	-1.31391		-0.80338	-0.197644	-2.30294	-1.34484	-0.417801	-0.17826	-1.94563	-2.23949	-1.6734	-1.46495	-2.012	-2.09499	-1.7145
ENSG00000172349.17	IL16	protein_coding	-0.426017	1.33102	0.65905	0.555116	1.49079	1.14523	1.39288	0.274695	0.267276	-0.214388	-0.743378	-0.986421	0.0542614	0.517618	1.33334		0.511225	1.26975	1.19346	-1.05068	0.43521	0.449667	-0.588517	-0.041841	-1.67115	-1.34409				-0.409701		-0.933148	-2.14754		-1.283		-1.31225	-0.542819	-2.01064				-1.07181		0.495673	-0.110092
ENSG00000160117.16	ANKLE1	protein_coding	-0.240426	-0.375572	-0.0256906	0.0276799	0.564545	0.672274	-0.0573713	0.0555784	0.352419	-0.0404515	-0.926498	0.474448	-0.401831	0.349389	0.221364	-0.620143	0.578452	0.394477	1.83285	0.46037	0.0787566	0.607745	0.7985	0.387846	0.223504	-0.974165	-0.366903	-2.39134	-0.447038	-2.74726		-1.11136	-1.65875	-0.771978	-0.715436	-1.94987	-0.203633	0.990871	-0.172164	-0.970248	-0.479182	-0.83393	-1.62639	-1.28168	-0.878219	-2.45687
ENSG00000171310.11	CHST11	protein_coding	1.85852	1.70901	1.3518	1.20663	-0.281525	-1.11013	-0.892124	-1.43101	-1.48312	-1.38165	-1.09087	-1.42776	-1.78226	-1.44118	-1.10782	-1.40241	-1.60587	-1.24377	-1.82366	1.27332	0.735201	1.19729	0.840057	1.25534	1.48909	-0.626609	-0.988906	-0.542458	-0.249311	-0.09429	-1.24361	-2.10327	-1.56392	-2.05821	-2.81578	-1.81515	-2.63981	-2.88266	-2.07796	-2.73689	-0.495002	-1.32914	-1.05034	-0.463879	-2.23539	-1.76505	-1.91362
ENSG00000101282.9	RSPO4	protein_coding	-0.912136	-1.01694	-0.975518	-1.88387	-0.220188	0.999818	0.50749	0.0999237	0.780853	0.783565	0.715183	1.01729	1.16564	0.640245	-1.8744	0.504857	0.385062	0.606459	0.290446	-0.55738	-0.0764328	0.304421	-0.267261	-0.23562	-1.25098		-3.07821	-0.891978		-1.4941		-2.51802	-0.923289	-2.65382	-0.499907	-1.17462	-0.090956	1.45617	-0.113469	-1.33853			-1.67271				-2.99949
ENSG00000286342.1	AC073210.3	#N/A	0.0100583	-0.846833	0.192308	-1.5081	0.719341	0.911934		0.344922	-0.071797	-0.0167729	0.157676	1.14226	1.37625	0.986243	-0.466287	-0.111898	0.542759	-0.916821	0.948284	0.116367	0.18905	-0.262129	-0.254891	1.28071	0.512319		-2.05267	-1.37351		-0.713592		-0.0698896	-1.96668	-1.51564									-0.407343	-0.944903			-0.484572
ENSG00000243696.5	AC006254.1	#N/A	1.09326	1.16379	2.0441	1.77791	-1.42854	-0.572502	-1.16793	-0.823252	-0.985144	-0.268651	-1.72967	-0.317748	-0.377728	-0.642384	-0.931586	-0.718386	-1.4365	-1.61897	-0.0433743	1.08596	0.98215	0.416857	1.04831	0.781113	1.28004	-0.459721	-0.904904	-2.47911	-2.15071	-2.1888	-1.51834	-1.48316	-0.771964	-0.865821	-1.1639	-1.41391	-0.23261	-0.746687	-1.40238	-0.556403	-2.032	-1.30458	-1.50337		-1.90757
ENSG00000250509.2	AC034213.1	#N/A	2.06638	1.26716	1.42113	1.41204	-1.15421	-0.501847	-1.25364	-0.345327	-0.317219	-0.263633	-0.946614		-0.679197	-2.61202	0.247142		-0.688011	0.669426	0.221711	0.998514	0.538502	-1.09072	0.333493	1.5114	0.342135	-2.20788	-1.39573	-0.687946		1.66462	0.0686284	-1.8078									-2.35489	-1.8889	-2.31057
ENSG00000167034.10	NKX3-1	protein_coding	0.729008	0.731476	0.877384	0.755159	1.01831	-0.0275132	0.631435	-0.517113	0.382494	0.488319	0.81917	0.37832	-0.0279317	-0.132471	1.35444	0.121044	0.577447	0.44086	0.110562	0.387856	0.0309465	0.0258564	0.295041	0.0532125	0.237293	-2.10696	-1.6689	-1.31216	0.0628095	-1.45955	-0.666284	-0.764689	-1.00263	-0.906207	-0.136951	-0.100219	0.0487336	-0.823546	-0.0529731	-0.588838	-1.33292	-1.99955	-1.29051	-0.712726	-1.55551	-0.334408	-0.542728
ENSG00000284678.1	LINC02811	lncRNA	0.321922	0.427753	1.0372	0.576107	-0.346983	0.821762	-0.12679	0.466252	-0.836427	-0.351133	-0.462075	0.188199	0.277352	0.71953	-0.784994	-1.44149	0.0557215	0.413358	-0.259676	1.08737	1.41973	1.16406	0.0835143	1.54203	0.3168	-0.395698	-0.692031				-0.616952				-1.40009		-0.794129		-0.826435		-1.62964	-1.16549	-1.58642
ENSG00000237153.4	AL162725.2	#N/A				-1.45936	0.473338	0.836091	1.01434	-0.414022	1.52849	1.00456	1.1972	0.0842771	0.556234	0.741334	0.401599		1.7458	1.40451	1.21964							-1.77735					-0.54438	-1.37557	-0.365753	-0.338127	-1.06487	0.171355	1.07364	0.154226	-1.12738						-1.13636	-1.43811	0.291309
ENSG00000205362.11	MT1A	protein_coding	2.71244	1.23836	1.19367	0.680699																-0.172013	0.199596	1.34484	-0.544042	0.528701	0.482931			-0.899162	-0.294024	1.36644	-0.846877	0.0131125	-1.49855	-0.72013	-0.123639	-0.421925	-0.12974	0.480701	-2.40338	-0.480929	0.425789	-1.44609	-0.983987	-0.494624
ENSG00000101311.16	FERMT1	protein_coding	0.273024	0.798116	1.31497	0.987532	0.353419	-0.300274	0.694335	-0.0876949	0.484911	0.716963	0.354216	-0.314562	-0.342102	-0.296833	0.316414	0.802025	-0.372992	0.511726	-0.575705	0.848099	0.610002	0.773202	0.0567032	-0.44112	0.441267			-3.78255	-4.01213			0.448516	-2.52023	0.0987225	0.802477	0.225648	-0.208627	-0.660112	0.629414	0.542448					-2.39793	-1.38026	-1.21529
ENSG00000137193.14	PIM1	protein_coding	1.2628	1.49269	0.504111	0.539089	-0.157776	-0.268766	-0.146536	-0.638947	-1.34052	-0.25857	-0.805231	-1.29715	-1.09932	-1.13386	-0.407511	-0.494459	0.178281	0.624726	0.596993	0.603226	0.333137	0.758949	0.506906	1.03723	1.23849	-0.827984	-0.782069	0.332126	1.3949	0.965076	0.106935	-0.729176	-0.333275	-0.438161	-2.47018	-3.25555	-3.34297	-1.94411	-3.00972	-4.69332	-0.479608	-0.875685	-0.893554	-1.01901	-1.36786	-0.911764	-1.76009
ENSG00000254973.2	AC105219.3	#N/A	-0.994959	-1.40763	-1.19102	-0.644771	-0.701175	0.653303	-0.244964	0.59113	1.268	0.456199	1.21115	0.251528	0.785754	1.05481	1.39686	2.03726	-0.267498	0.882429	0.362438	-0.289626	-0.560516	-0.220993	-0.0768982	-1.25231	-0.45441	-0.898252	-0.73237			-1.71174	-2.00141	-0.487045	-1.04366	-1.05809		-0.595719		-1.40015	-2.44223	-1.1952	-1.27965		-0.464378	-2.16163		-0.37739	-0.649749
ENSG00000142197.12	DOP1B	protein_coding	0.563039	0.707246	0.559634	0.638801	0.629107	0.47118	0.830247	-0.0135727	0.729956	0.889064	0.602767	-0.123455	0.124922	0.114424	0.559283	0.172698	0.419603	0.668627	0.550288	0.372597	0.352755	0.407589	0.199171	0.234723	0.383727	-0.586176	-0.866724	-1.44324	-1.18506	-1.01774	-1.52877	-0.415926	-0.208943	-0.506707	-0.48795	-0.404897	-0.899063	-0.506871	-0.531511	-0.19631	-1.21614	-1.5238	-1.1568	-1.06216	-0.978636	-0.673857	-0.628556
ENSG00000062038.14	CDH3	protein_coding	1.53301	0.942084	1.55108	1.6145	0.00385957	-0.390522	-0.625219	0.239725	0.220176	-1.69819	-0.639331	-0.384613	0.17041	-0.031751	-0.74035	-1.62251	0.0607605	-0.0425115	0.758968	0.999445	0.498906	0.875914	1.02931	0.753221	0.156211					-1.56587		0.342873	-0.226186	-2.02178	-1.55964		-0.750156		-0.991942	-1.39976	-1.78603		-0.55658
ENSG00000258913.2	LINC02691	lncRNA	-0.597303	0.244984	0.591985	0.205534	0.210488	1.13498	0.659961	0.226011	0.242424	1.00568	0.582343	0.727062	0.41001	0.714757	0.618498	0.31124	-0.121583	-0.790966	-0.46295	1.01758	1.0081	0.391088	0.85341	0.284325	-0.220977							-0.238305		-1.92397						0.683135					0.0221606	-3.11163	-0.760484
ENSG00000285584.2	AL158800.1	#N/A	-1.0771	-0.361841	-2.17587	-1.43962	0.944062	1.07844	1.021	-0.150144	1.16428	0.701176	2.01966	0.666598	0.791157	1.24029	1.00082	1.01468	0.510172	1.1154	0.741892	-1.07239	-0.798288	-1.68105	-3.04515	-1.80808	-2.69969							-2.71287	-2.56163	-1.21292	-0.0545837	-0.429626	-1.50053		-0.162387								-2.16389
ENSG00000279443.1	AL513497.1	#N/A	0.990222	0.688209	0.154593	0.0454545	0.0619805	-0.921739	0.255769	-0.329993	0.00335831	0.0133379	-0.248738	0.497224	-0.188984	-0.563921	-1.56383	0.246537	0.187247	-0.753779	1.44752	1.37535	0.738966	0.616042	0.618848	0.822051	0.627696	0.0973912	0.114988	0.375514	-0.167403	-0.729852	-0.250636	-2.0374	-1.23294	-2.86154	-2.92469	-2.79725	-1.50423	-0.182152	-3.06492		0.097193	-0.686717	0.165887	0.0444632		-2.68639
ENSG00000163064.7	EN1	protein_coding		-1.69703			1.8667	0.85645	0.510693	-0.272186	1.04616	1.34586	1.18416	0.533378	0.120046	0.63751	1.93517	2.13749	0.608038	-0.0291658	0.623367			-2.01719	-2.11891							-1.36509		0.0500197	-0.689486	-0.681947	-0.742392	-1.87103	-0.123666	-0.309445	-0.5857				-2.2106
ENSG00000284951.1	AL355798.1	#N/A					1.31108	1.81977	1.44769	0.38905	0.737742	0.631175	0.371251	0.791527	0.838507	1.04517	-0.390317	0.959332	1.11633	0.443852	-0.0232413		0.509653	0.0207061	-0.854251	-1.45866	-0.16066	-0.0608547	-0.579119														-1.12171		-1.35206
ENSG00000205786.8	LINC01531	lncRNA	1.37903	0.343137	0.741814	-0.470022	0.0471346	0.519169	-0.0342897	1.08119	1.73261	-0.260297	-0.374108	-0.675884	-0.904276	1.22781		-0.597248	-0.0795901		-0.454939	0.167687	1.50011	0.333933	-0.205384	1.18504	0.704922										-1.32231			-1.08881					-0.454945
ENSG00000257497.2	AC121761.1	#N/A	1.4526	1.2942	0.747497	0.69955	-0.31488	-0.347944	-0.262207	-0.779618	-0.37211	-0.561272	-0.048234	-0.849188	-0.127242	-0.65418	-0.128602	0.010804	0.650601	-0.0443851	1.5183	0.456739	0.76057	1.17837	0.751935	0.287201	0.821437	-1.00872	-0.661841	-1.43475	-1.02915	-0.633773	-2.08683	-1.49673	-1.29032	-0.967699	-0.761153	-0.803123	-0.216958	0.0158533	-0.51983	0.353595	-0.544009	-1.76145	-0.809817	-1.17152	-2.58306	-1.55537	-1.187
ENSG00000085662.14	AKR1B1	protein_coding	0.147568	-0.430775	-0.00177908	0.138591	0.496619	-0.132501	0.627103	-0.221904	0.556104	0.436094	0.87749	-0.228667	0.0621936	-0.200556	0.493114	-0.26412	-0.132984	0.636708	0.430605	-0.25774	0.032092	-0.612719	-0.386765	0.357862	-0.556336	-1.05758	-1.5025	-1.57554	-1.05723	-0.409414	-0.892111	-0.054339	0.63498	0.0649504	-2.84672	-0.469252	-2.00998	-4.32342	-3.59899	-3.18423	-1.14064	-2.19663	-1.85682	-2.30958	1.11687	1.62743	1.13455
ENSG00000021762.20	OSBPL5	protein_coding	1.27657	1.29401	0.984766	0.954774	-0.559359	-0.253437	0.067932	-0.0908961	0.384463	0.482001	-0.00387397	-0.0938364	-0.249729	-0.549836	-0.566683	0.114414	-0.0952842	0.0299509	0.446927	0.543951	0.732992	0.363572	0.307245	0.147312	0.660092	-1.88111	-2.03875	-2.82378	-2.01256	-2.304	-2.95506	0.296354	0.420309	0.524126	-0.699592	-0.825427	-0.922842	-0.184298	-0.578277	-0.755954	-1.24983	-1.18277	-0.954199	-1.61629	-0.176155	0.0123532	-0.0607549
ENSG00000171659.15	GPR34	protein_coding	0.31179	0.258057	0.650958	0.79146	-1.52967	-0.233886	-0.448561	-0.305592		-0.363997	-0.474533						1.11533	-0.966005	-0.551149	1.02375	1.55161	1.31112	1.8448	0.949813	1.91718	-0.805972	-1.71713		-0.775135	-1.40117		0.00452923	-0.562334	-0.438163	-1.4111		-0.805358						-0.272073	-0.613386		-1.78821	-0.991993
ENSG00000232530.1	LIF-AS1	lncRNA	2.12901	1.00272	0.521849	1.03796		-1.45392	-2.01635	-0.357121			-1.25822						-1.20526			1.55829	1.60639	0.283604	1.90422	1.16937	1.09591			-1.37252		-1.09844	-0.356623	-1.42771			-0.487528		-1.13881	0.281586		-1.55164		-0.482536
ENSG00000214226.9	C17orf67	protein_coding	0.354508	-0.144016	-0.503331	-0.0195511	0.808676	0.239216	0.632727	-0.0178454	0.188035	0.858875	0.923857	0.809019	0.397224	0.588543	0.92329	0.682898	-0.682101	0.220486	0.171203	0.51244	0.198993	0.121898	0.035854	1.02296	-0.120135	-1.4654	-1.86901	-1.17852	-0.345688	-1.24689	-1.39974	-0.190701	-0.466263	-0.336524	-0.733579	-1.02206	-0.956021	-0.200153	-0.823333	-1.32091	-2.00114	-0.778697	-0.453618	-0.717354	-0.71054	-1.10824	-0.940691
ENSG00000160932.11	LY6E	protein_coding	0.429192	0.793551	0.32615	0.222772	0.0441566	-0.2762	0.585261	-0.248874	0.982939	0.23808	1.4023	0.548838	0.666563	0.416809	1.12509	0.350122	-0.185781	0.242756	0.642355	-0.190228	0.0122168	0.263206	-0.392828	-0.722328	-0.0850652	-1.60564	-1.45548	-2.17128	-1.93661	-2.09899	-2.24409	-0.493454	-0.528232	-0.726194	0.447004	0.468368	-0.0442421	-0.837886	0.399518	-0.277781	-0.804091	-1.40387	-1.10783	-1.27186	-1.16213	-1.12459	-1.15935
ENSG00000171631.15	P2RY6	protein_coding	0.818721	1.4056	1.45362	1.75125	-1.17314	-0.694796	0.111022	-1.11877	-0.956415	-1.81704	-1.06006	-1.57179	-2.03321	-2.88539	-1.24743	-2.02869	-0.654416	-0.624438	0.00448505	0.864252	1.08581	0.661888	1.64472	1.01858	0.852713	-1.33503	-1.0884	-3.08061	-1.59233	-1.67358	-2.91944	0.662393	-0.199419	0.098824	-2.52531	-1.78132	-4.05185	-3.28289	-2.64397		-0.878197	-0.206061	-1.39992	-1.20201	-0.939534	-0.653622	-0.726691
ENSG00000130714.18	POMT1	protein_coding	0.278804	-0.0137749	0.311006	0.760433	0.393491	0.455898	0.480238	-0.263468	0.352147	0.258176	0.200965	0.128249	0.000566481	0.0853968	0.263487	0.462953	0.498883	0.541081	0.836573	0.642225	0.598741	0.764111	0.550205	0.262551	0.766433	-1.20236	-1.09649	-2.09634	-1.60586	-1.71082	-2.14506	-0.368859	-0.108925	-0.286273	-0.0539848	-0.306648	-0.286715	-0.0291237	-0.197327	-0.518886	-1.72397	-1.19532	-1.52103	-1.46203	-0.415014	-0.338977	-0.319313
ENSG00000136826.15	KLF4	protein_coding	1.25625	1.58032	1.24034	1.1932	-0.091401	-0.824168	-0.447581	-0.938527	-0.649623	-0.240226	-0.380315	-0.67442	-0.55518	-0.822968	0.119614	-0.682745	-0.476525	-0.597623	-0.403039	0.517401	0.468445	1.15952	0.541506	1.30496	1.10073	-2.15717	-1.58832	-0.562223	0.0233804	0.934974	-0.636952	-0.762243	-0.105997	-0.667862	-2.06923	-2.33059	-2.11257	-1.73741	-2.20761	-3.59042	-0.574063	-1.35105	-0.203373	-0.310627	-0.874622	-0.540191	-1.63166
ENSG00000161682.15	FAM171A2	protein_coding	-0.166695	0.839743	0.410907	0.389584	0.484926	-0.249424	0.147323	0.206731	0.463813	0.887092	-0.105131	-0.563367	-0.550453	-0.551853	0.0949571	0.792891	0.715042	0.185665	0.262456	0.579762	0.969529	0.83829	0.607451	1.08219	0.0757123	-1.39987	-1.78243	-1.86467	-0.892967	-1.32937	-0.657627	0.489139	-1.92925	-0.213442	-0.57112	-0.406669	-0.339603	-1.06688	-0.655461	-0.532211	-0.0215911	0.226433	0.214475	-1.84343	-2.23518	-2.15417	-1.51261
ENSG00000287670.1	AC108479.1	#N/A	0.611813	0.763766	1.06102	0.882439	0.229127	0.236426	0.475942	-0.166532	0.101386	0.348694	0.962774	-0.064206	-0.0807895	0.300649	0.288587	0.21225	0.341246	0.152261	-0.231757	0.624087	0.0895424	0.229293	-0.0487865	0.309102	0.137261	-1.3015	-1.63443	-1.14904	-2.78081	-2.84501	-0.0774982	-0.985471	-1.35811	-1.99233	0.545149	-0.144651	-0.481113	-0.847323	0.52958	0.846631	-2.03397	-1.00469	-0.634441	-0.443556	-0.96881	-1.22806	-0.538933
ENSG00000166546.14	BEAN1	protein_coding	0.641621	1.01951	0.196342	0.181551	-1.54683	0.522215	-0.742458	0.345683	0.78828	0.452281	-0.615373	0.472951	1.40654	0.486014	-0.413757	-0.0794441	0.558521	-1.43226	0.697493	0.0589194	0.253318	-0.0782495	-0.17494	0.501444	0.716648	-2.56998	-1.09833		-1.42383	0.20602			0.402725	-0.459691	-0.345302	-0.857384	-0.452463	-0.212726	-0.0684463		-2.70763		-1.99508		-0.121761	-2.81104	-2.67355
ENSG00000134369.15	NAV1	protein_coding	0.871957	1.37319	1.83823	1.95065	-0.488212	-0.372853	-2.04288	-1.72902	-2.57763	-2.20873	-2.29312	-2.42699	-2.8012	-1.97835	-1.86578	-3.85967	-1.52381	-0.155011	-0.36355	1.32445	1.4045	1.03037	1.40914	1.20453	0.843972	-1.71868	-1.50046	-1.30422	-1.97636	-0.949025	-1.77302	-0.500882	-1.30744	-0.625027	-1.79172	-1.51957	-1.6784	-2.02281	-2.06682	-1.69628	-2.48046	-2.38354	-2.58227	-1.83757	-2.34434	-2.45166	-2.61269
ENSG00000158715.6	SLC45A3	protein_coding	0.957455	0.839143	0.837353	0.646699	0.0450449	-0.469916	-0.417079	-0.331364	0.0898491	0.4315	-0.528879	-0.39344	-0.205902	-0.249646	0.174729	0.506122	-0.561635	-0.663688	-0.933442	0.886434	1.24195	1.0515	0.80081	0.517865	1.18082	-0.868171	-0.859322	-3.21206	-1.85688	-1.49561	-1.90896	0.0653467	0.789901	0.193888	-0.502942	-0.497867	-0.466095	-0.427839	-0.447198	-0.716755	-1.6196	-2.0358	-1.67632	-2.96001	-0.52201	-0.516464	-0.937256
ENSG00000112769.20	LAMA4	protein_coding	-1.53148	-0.687562	-0.638966	-0.329074	-0.889422	-0.949862	0.537394	-1.29446	-1.8656	-0.726379	-1.21803	-1.48112	-2.34141	-0.640909	0.342988	-3.46526	-0.347739	0.362876	0.478152	1.42586	1.26037	2.38562	1.45062	0.630792	1.11568	-1.65638	-2.44126	-2.15987	-2.48696	-3.83304	-3.2621	1.04379	-0.962664	0.457967	-1.18041	-0.443788	-0.747279	-3.08307	-1.05047	-0.411133	-2.37968	-1.26671	-1.94974	-0.908785	-1.37832	-2.04286	-2.5238
ENSG00000116014.10	KISS1R	protein_coding	0.544249	0.582485	-0.155536	0.24929	0.400586	0.787194	0.78695	0.18054	0.888302	0.713206	0.947897	0.0230622	-0.068228	0.52496	1.1313	0.818652	0.607655	0.993867	0.667485	-0.121207	-0.92372	-0.841217	-1.2497	0.202344	-1.44655	-0.958723	-0.531859	-0.310256	-0.475863	0.424209	-0.446824	-2.20313	-2.63878	-2.80176	0.146739	0.304684	-1.02427	-0.867543	-0.0409314	-1.45806	-0.276549	-1.12411	-0.392882	-1.86276	-1.97741	-1.61229	-1.6236
ENSG00000123405.14	NFE2	protein_coding	1.45833	1.52243	2.2724	1.40308	-0.303553	-0.220921	0.78871	0.423322	-0.168089		-0.0715331	-0.0402671	-0.270768	-1.31588		-0.209935	-0.619397	-0.46145	-0.318386	0.368031	0.103804	-0.346805	0.544552	0.306889	0.42854	-0.177625	-1.12322	-0.405073	-0.820066	-0.799896					-0.570952		-1.22385	-0.686737	-1.92069	-1.07544		-0.956785	-1.36245			-1.571	-1.41133
ENSG00000287431.1	AC027601.5	#N/A	0.305654	0.411057	0.380311	0.494222	-0.369555	0.704653	0.452752	0.148502	-0.205428	0.594206	1.34941	0.944669	0.282504	0.349556	0.281564	-0.142203	-0.204027	0.617287	0.402465	0.640307	-0.151342	-0.00776451	0.0809987	0.569386	-1.08557	-2.16376	-1.13125	-0.935622	-0.0690444	-0.130731	-0.759054	-0.900239	-3.84226	-0.550522	-0.101277	-0.999015	-0.468359	0.509243	-0.0261813	-2.00977	-1.31842	-1.09532	-0.725165	-1.575
ENSG00000055732.13	MCOLN3	protein_coding		-3.17252			1.13056	1.03638	0.990179	0.842775	1.35884	1.66809	0.492686	0.299539	0.895916	0.620561	0.851542	0.211373	0.904403	1.02203	0.161206		-3.21721			-3.65208	-3.69805	-2.09077	-1.80003	-1.95135	-1.62182	-1.84439	-0.509985	-0.533235	-0.438022	-0.476302	-1.82755	-1.70923	-1.66048	-1.13509	-1.83075	-0.712914	-0.559222	-3.41761	-0.399672	-1.75998	-0.253811	-1.60482	-0.51274
ENSG00000226453.2	LINC02542	lncRNA	1.04169	1.14023	1.26748	1.28597	-0.0846591	-0.710532	-0.43695	-1.01269	0.642858	0.123068	1.12046	-0.366388	-0.757609	-0.180936	0.449938		-0.00238361	0.575597	-1.36885	1.20702	1.30005	0.928684	0.704995	0.606	1.11852							-0.137596	-0.0306709	-0.877984	-2.16575		-0.421504						-1.72468		0.407967	-1.55711	-1.39236
ENSG00000261618.2	LINC02605	lncRNA	-1.553	-0.84686	-1.0956	-1.45151	0.00957729	1.07241	0.882722	-0.0168879	-0.0723522	0.0506339	0.174601	0.701206	0.893621	0.425666	1.17543	-0.785296	0.774401	0.839098	0.562323	-0.82065	-0.502312	-0.351657	-0.507959	0.101915	-0.434856	-0.982421	-0.320839	0.669884	1.98536	-0.69421	0.277929	-2.72376	-2.3606	-2.1613	-2.93108	-1.82059	-1.98194	-0.60024	-2.68655	-1.50567	-1.91629	-1.7369	-1.57048	-0.593972	-1.67774
ENSG00000112320.12	SOBP	protein_coding	-3.34973	-1.05031	-1.42373	-1.65459	1.10517	0.557925	1.09721	0.580771	1.22416	1.88462	0.644322	0.542409	0.18936	0.641937	-0.00762199	1.02797	0.750685	0.637902	0.56461		-2.56344	-3.70732	-2.77871		-2.16284	-2.54089	-3.9966	-2.33538		-2.70188		-1.2375	-1.60607	-1.68287	0.624786	0.728795	0.219414	0.260644	0.379216	-1.57987	-2.27853	-0.362012	-3.94374	-1.59986	-1.66433	-2.78294	-2.89781
ENSG00000197808.12	ZNF461	protein_coding	-0.777759	-0.0407117	-0.176963	-0.235546	0.515031	0.166668	0.604796	-0.19107	0.594281	-0.0806006	0.545097	0.482284	0.459683	0.262201	0.469706	0.425326	0.62569	0.573713	0.79699	0.192672	-0.39796	0.00540391	-0.0803503	-0.322732	-0.0310977	-1.06564	-1.17155	-2.79223	-2.71612	-2.39046	-3.79416	0.0247453	0.298345	-0.0395284	0.28568	0.194203	0.183295	0.394327	0.184021	0.482044	-3.39512	-1.74712	-2.57663	-3.56434	-0.19361	-0.0613067	0.174238
[truncated: 2,073 more rows]
[truncated: 3 more columns]

## Sheet: supplemental table 2
CLID	NAME	GWEIGHT	shdj188 0301	shdj189 0026	shdj190 0013	shdj191 0011	shdj192 9932	shdj193 9931	shdj194 0108	shdj195 0310	shdj196 0239	shdj197 0229	shdj198 0217	shdj200 0111	shdu140 9921	shdu141 9922	shdu142 0235	shdu164 0245	shdu165 0238	shdu166 0104	shdu188 0208	shdu191 9923	shdu192 0006	shdu213 0019	shdu215 0025	shdu216 0312	shdu217 0306	SHEB130 9812	SHEB131 9827	SHEB132 9907	SHEB154 9934	SHEB155 0001	SHEB156 0018	SHEB157 0101	SHEB158 0112	sheo098 9871	sheo124 8807	sheo125 9818	sheo169 9608	sheo170 8817	sheo171 0204	sheo172 9930	sheo173 9919	sheo207 9712	sheo209 9711	sheo225 9401	sheo226 0209	sheo227 0103	sheo228 9935
[truncated: 5,560 more rows]
[truncated: 130 more columns]

[truncated: 2 more sheets: supplemental table 3, supplemental table 4]
